# Supplementary material for: Temporal transcriptomic profiling of the ant-feeding assassin bug Acanthaspis cincticrus reveals a biased expression of genes associated with predation in nymphs
Source: Sci Rep. 2017 Oct 4;7:12691. doi: 10.1038/s41598-017-12978-0 (PMC5627237; doi:10.1038/s41598-017-12978-0)
Supplement: Supplementary file 1 — Dataset 1 [file 41598_2017_12978_MOESM1_ESM.xls]

## Sheet: Table S1
Supplementary Table S1. Overview of the sequencing results. Q30% : the percentage of reads whose quality score was more than 30, GC%: GC base content.
Samples	Total reads	Mapped reads	Mapped ratio	GC%	Q30%
Egg	26818496	21804002	0.813	0.3803	0.8293
1st instar	25144320	21405820	0.8513	0.3827	0.9086
2nd instar	26263728	20511857	0.781	0.3775	0.8241
3rd instar	27085571	21752773	0.8031	0.3774	0.8351
4th instar	27017468	21557678	0.7979	0.3804	0.8223
5th instar	24137748	19193141	0.7952	0.3788	0.8366
Adult male	26685770	20911776	0.7836	0.3846	0.8281
Adult female	27525930	21997900	0.7992	0.3807	0.8252
Means	2.63349e+07	2.11419e+07	0.803038	0.3803	0.838662

## Sheet: Table S2
Supplementary Table S2. The KEGG pathway analysis of A. cincticrus transcriptome.
Pathway	Pathway id	Gene number
Protein processing in endoplasmic reticulum	ko04141	306
Oxidative phosphorylation	ko00190	287
RNA transport	ko03013	266
Spliceosome	ko03040	255
Ribosome	ko03010	238
Purine metabolism	ko00230	225
Endocytosis	ko04144	189
Ubiquitin mediated proteolysis	ko04120	187
Lysosome	ko04142	185
Pyrimidine metabolism	ko00240	141
Ribosome biogenesis in eukaryotes	ko03008	137
Lysine degradation	ko00310	134
Wnt signaling pathway	ko04310	131
Phagosome	ko04145	129
Peroxisome	ko04146	129
mRNA surveillance pathway	ko03015	110
RNA degradation	ko03018	108
Proteasome	ko03050	94
Aminoacyl-tRNA biosynthesis	ko00970	93
Citrate cycle (TCA cycle)	ko00020	87
Amino sugar and nucleotide sugar metabolism	ko00520	87
Glutathione metabolism	ko00480	85
Arginine and proline metabolism	ko00330	84
Progesterone-mediated oocyte maturation	ko04914	84
Fatty acid metabolism	ko00071	81
Glycerophospholipid metabolism	ko00564	81
Glycolysis / Gluconeogenesis	ko00010	77
Valine, leucine and isoleucine degradation	ko00280	74
N-Glycan biosynthesis	ko00510	72
Pyruvate metabolism	ko00620	70
Phosphatidylinositol signaling system	ko04070	70
Alanine, aspartate and glutamate metabolism	ko00250	67
Tryptophan metabolism	ko00380	67
Neuroactive ligand-receptor interaction	ko04080	66
TGF-beta signaling pathway	ko04350	66
Glycerolipid metabolism	ko00561	60
Drug metabolism - other enzymes	ko00983	60
Inositol phosphate metabolism	ko00562	58
RNA polymerase	ko03020	58
Nucleotide excision repair	ko03420	58
Starch and sucrose metabolism	ko00500	53
ECM-receptor interaction	ko04512	53
Propanoate metabolism	ko00640	52
Basal transcription factors	ko03022	51
DNA replication	ko03030	51
Fructose and mannose metabolism	ko00051	50
beta-Alanine metabolism	ko00410	50
Pentose phosphate pathway	ko00030	49
Protein export	ko03060	48
mTOR signaling pathway	ko04150	46
Hedgehog signaling pathway	ko04340	46
Cysteine and methionine metabolism	ko00270	44
Galactose metabolism	ko00052	43
Glycine, serine and threonine metabolism	ko00260	43
Porphyrin and chlorophyll metabolism	ko00860	43
Fatty acid biosynthesis	ko00061	42
Glycosylphosphatidylinositol(GPI)-anchor biosynthesis	ko00563	39
Butanoate metabolism	ko00650	39
Other glycan degradation	ko00511	38
Base excision repair	ko03410	36
Dorso-ventral axis formation	ko04320	36
Nitrogen metabolism	ko00910	35
ABC transporters	ko02010	34
SNARE interactions in vesicular transport	ko04130	34
Notch signaling pathway	ko04330	34
Sphingolipid metabolism	ko00600	33
Glyoxylate and dicarboxylate metabolism	ko00630	32
Mismatch repair	ko03430	32
Homologous recombination	ko03440	32
Pantothenate and CoA biosynthesis	ko00770	31
Biosynthesis of unsaturated fatty acids	ko01040	30
Natural killer cell mediated cytotoxicity	ko04650	29
Pentose and glucuronate interconversions	ko00040	28
Tyrosine metabolism	ko00350	27
Jak-STAT signaling pathway	ko04630	27
MAPK signaling pathway - fly	ko04013	26
Selenocompound metabolism	ko00450	25
Other types of O-glycan biosynthesis	ko00514	25
One carbon pool by folate	ko00670	25
Metabolism of xenobiotics by cytochrome P450	ko00980	25
Drug metabolism - cytochrome P450	ko00982	25
Phototransduction - fly	ko04745	25
Phenylalanine metabolism	ko00360	23
Insect hormone biosynthesis	ko00981	22
Regulation of autophagy	ko04140	22
Glycosaminoglycan degradation	ko00531	21
Arachidonic acid metabolism	ko00590	21
Nicotinate and nicotinamide metabolism	ko00760	21
Fatty acid elongation in mitochondria	ko00062	20
Valine, leucine and isoleucine biosynthesis	ko00290	20
Circadian rhythm - mammal	ko04710	19
Glycosaminoglycan biosynthesis - heparan sulfate	ko00534	18
Retinol metabolism	ko00830	18
Terpenoid backbone biosynthesis	ko00900	18
Riboflavin metabolism	ko00740	17
Folate biosynthesis	ko00790	17
Ascorbate and aldarate metabolism	ko00053	16
Ether lipid metabolism	ko00565	15
Pancreatic secretion	ko04972	15
Caffeine metabolism	ko00232	14
alpha-Linolenic acid metabolism	ko00592	14
Mucin type O-Glycan biosynthesis	ko00512	13
Circadian rhythm - fly	ko04711	13
Histidine metabolism	ko00340	12
Phenylalanine, tyrosine and tryptophan biosynthesis	ko00400	12
Taurine and hypotaurine metabolism	ko00430	12
Glycosphingolipid biosynthesis - globo series	ko00603	12
Sulfur relay system	ko04122	12
Protein digestion and absorption	ko04974	11
Sulfur metabolism	ko00920	10
Non-homologous end-joining	ko03450	10
Synthesis and degradation of ketone bodies	ko00072	9
Ubiquinone and other terpenoid-quinone biosynthesis	ko00130	9
Glycosaminoglycan biosynthesis - chondroitin sulfate	ko00532	9
Vitamin B6 metabolism	ko00750	9
MAPK signaling pathway	ko04010	9
Huntington's disease	ko05016	9
Steroid biosynthesis	ko00100	8
Cardiac muscle contraction	ko04260	8
Regulation of actin cytoskeleton	ko04810	8
Alzheimer's disease	ko05010	8
Glycosphingolipid biosynthesis - ganglio series	ko00604	7
Focal adhesion	ko04510	7
Parkinson's disease	ko05012	7
Amyotrophic lateral sclerosis (ALS)	ko05014	7
Lysine biosynthesis	ko00300	6
Cyanoamino acid metabolism	ko00460	6
D-Glutamine and D-glutamate metabolism	ko00471	6
Linoleic acid metabolism	ko00591	6
Glycosphingolipid biosynthesis - lacto and neolacto series	ko00601	6
Calcium signaling pathway	ko04020	6
Oocyte meiosis	ko04114	6
Apoptosis	ko04210	6
Vascular smooth muscle contraction	ko04270	6
Glycosaminoglycan biosynthesis - keratan sulfate	ko00533	5
Lipoic acid metabolism	ko00785	5
p53 signaling pathway	ko04115	5
Insulin signaling pathway	ko04910	5
Fat digestion and absorption	ko04975	5
Amoebiasis	ko05146	5
Pathways in cancer	ko05200	5
Cell cycle	ko04110	4
Adherens junction	ko04520	4
Antigen processing and presentation	ko04612	4
NOD-like receptor signaling pathway	ko04621	4
Bile secretion	ko04976	4
Vibrio cholerae infection	ko05110	4
Toxoplasmosis	ko05145	4
Thiamine metabolism	ko00730	3
Complement and coagulation cascades	ko04610	3
Toll-like receptor signaling pathway	ko04620	3
Proximal tubule bicarbonate reclamation	ko04964	3
Salivary secretion	ko04970	3
Vitamin digestion and absorption	ko04977	3
Systemic lupus erythematosus	ko05322	3
Viral myocarditis	ko05416	3
Biotin metabolism	ko00780	2
Gap junction	ko04540	2
RIG-I-like receptor signaling pathway	ko04622	2
Cytosolic DNA-sensing pathway	ko04623	2
Long-term potentiation	ko04720	2
GnRH signaling pathway	ko04912	2
Melanogenesis	ko04916	2
Vasopressin-regulated water reabsorption	ko04962	2
Prion diseases	ko05020	2
Prostate cancer	ko05215	2
Small cell lung cancer	ko05222	2
ErbB signaling pathway	ko04012	1
Cytokine-cytokine receptor interaction	ko04060	1
VEGF signaling pathway	ko04370	1
Neurotrophin signaling pathway	ko04722	1
Long-term depression	ko04730	1
Olfactory transduction	ko04740	1
Taste transduction	ko04742	1
Phototransduction	ko04744	1
Adipocytokine signaling pathway	ko04920	1
Type II diabetes mellitus	ko04930	1
Type I diabetes mellitus	ko04940	1
Collecting duct acid secretion	ko04966	1
Gastric acid secretion	ko04971	1
Mineral absorption	ko04978	1
Chagas disease (American trypanosomiasis)	ko05142	1
Staphylococcus aureus infection	ko05150	1
Hepatitis C	ko05160	1
Colorectal cancer	ko05210	1
Glioma	ko05214	1
Autoimmune thyroid disease	ko05320	1
Rheumatoid arthritis	ko05323	1
Allograft rejection	ko05330	1
Graft-versus-host disease	ko05332	1
Hypertrophic cardiomyopathy (HCM)	ko05410	1
Arrhythmogenic right ventricular cardiomyopathy (ARVC)	ko05412	1
Dilated cardiomyopathy	ko05414	1

## Sheet: Table S3
Supplementary Table S3. The SDEGs between nine comparisons.
Egg vs 1st instar							1st instar vs 2nd instar							2nd instar vs 3rd instar							3rd instar vs 4th instar							4th instar vs 5th instar							1st instar vs 5th instar							5th instar vs Adult male							5th instar vs Adult female
Gene id	FPKM		FDR	Log2 FC	Swissprot annotation	NR annotation	Gene id	FPKM		FDR	Log2 FC	Swissprot annotation	NR annotation	Gene id	FPKM		FDR	Log2 FC	Swissprot annotation	NR annotation	Gene id	FPKM		FDR	Log2 FC	Swissprot annotation	NR annotation	Gene id	FPKM		FDR	Log2 FC	Swissprot annotation	NR annotation	Gene id	FPKM		FDR	Log2 FC	Swissprot annotation	NR annotation		FPKM		FDR	Log2 FC	Swissprot annotation	NR annotation	Gene id
	Egg	1st instar						1st instar	2nd instar						2nd instar	3rd instar						3rd instar	4th instar						4th instar	5th instar						1st instar	5th instar					Gene id	5th instar	Adult male
c48184.graph_c0	0	2569.02	0	16.7236	Serine protease inhibitor dipetalogastin (Precursor; Fragment) OS=Dipetalogaster maximus (Blood-sucking bug) PE=1 SV=2	serine protease inhibitor dipetalogastin precursor [Neospora caninum Liverpool]	c38254.graph_c0	0	719.92	0	17.3485	NA	RNA-dependent RNA polymerase [Latrodectus hesperus]	c43938.graph_c0	0	73.652	0	14.3046	NA	NA	c48991.graph_c0	0.197559	212.632	0	10.1534	NA	unkown protein [Riptortus pedestris]	c50390.graph_c0	0	12.4131	0	7.14375	NA	NA	c43938.graph_c0	0	26.289	0	11.9052	NA	NA	c34175.graph_c0	0	121.653	0	10.9272	NA	NA	c22797.graph_c0
c47431.graph_c0	0.0699858	6985.77	0	16.6616	Venom serine protease (Precursor) OS=Polistes dominula (European paper wasp) PE=2 SV=1	trypsin-like protease [Ranatra unicolor]	c48991.graph_c0	0	1620.78	0	16.9186	NA	unkown protein [Riptortus pedestris]	c49187.graph_c0	0.042329	216.179	0	12.4036	NA	RNA-dependent RNA polymerase [Latrodectus hesperus]	c43642.graph_c0	0	29.0962	0	9.408	Hypodermin-A (Precursor) OS=Hypoderma lineatum (Early cattle grub) PE=1 SV=2	PREDICTED: uncharacterized protein LOC100875199 [Megachile rotundata]	c24964.graph_c0	0.457774	56.4133	0	6.77845	Pro-resilin (Precursor) GN=resilin OS=Drosophila melanogaster (Fruit fly) PE=1 SV=1	resilin isoform A [Ctenocephalides felis]	c46100.graph_c1	0.123706	460.793	0	11.1604	NA	hypothetical protein NEMVEDRAFT_v1g155059 [Nematostella vectensis]	c35403.graph_c0	0	332.615	0	10.8223	NA	NA	c26304.graph_c0
c49191.graph_c0	0.0635111	6892.74	0	16.1833	NA	trialysin precursor allele [Triatoma infestans]	c27045.graph_c0	0	2368.1	0	15.2011	NA	NA	c25720.graph_c0	0	37.6643	0	9.33831	Nitrophorin-7 (Precursor) OS=Rhodnius prolixus (Triatomid bug) PE=1 SV=1	unnamed protein product [Triatoma dimidiata]	c19139.graph_c0	0	17.9957	0	9.36667	Tubulin alpha chain OS=Lepidoglyphus destructor (Fodder mite) PE=1 SV=2	alpha-tubulin, partial [Scrobicularia plana]	c36227.graph_c0	0	4.7249	0	6.53419	Heat shock 70 kDa protein (Fragment) GN=HSP70 OS=Leishmania braziliensis PE=2 SV=1	heat shock protein 70 [Leishmania infantum]	c40864.graph_c0	2.16744	1486.08	0	9.48752	NA	GG13407 [Drosophila erecta]	c37223.graph_c0	0	150.03	0	10.7831	NA	NA	c43640.graph_c0
c48893.graph_c0	0.0172414	1839.13	0	16.1584	Uncharacterized protein PF11_0207 GN=PF11_0207 OS=Plasmodium falciparum (isolate 3D7) PE=4 SV=2	trialysin precursor allele [Triatoma infestans]	c25403.graph_c0	0	925.332	0	15.0172	Cytochrome c oxidase subunit 1 (Fragment) GN=COI OS=Blattella germanica (German cockroach) PE=2 SV=1	cytochrome c oxidase subunit I [Valentia hoffmanni]	c34107.graph_c0	8.53853	4502.58	0	9.25102	NA	NA	c46332.graph_c0	0	9.95984	0	9.29589	NA	predicted protein [Nematostella vectensis]	c35646.graph_c0	0	3.40592	7.77156e-16	6.15392	NA	hypothetical protein [Trypanosoma brucei brucei strain 927/4 GUTat10.1]	c46104.graph_c0	0.354159	269.908	0	9.42317	NA	NA	c33954.graph_c0	0	142.253	0	10.6951	Hemiasterlin resistant protein 1 GN=har-1 OS=Caenorhabditis elegans PE=4 SV=1	PREDICTED: similar to gamma-subunit,methylmalonyl-CoA decarboxylase, putative [Tribolium castaneum]	c45832.graph_c0
c34337.graph_c0	0	3580.06	0	15.8186	Cuticle protein 12.5 OS=Locusta migratoria (Migratory locust) PE=1 SV=1	secreted salivary gland peptide, putative [Ixodes scapularis]	c22756.graph_c1	0	1783.14	0	14.5007	ATP synthase subunit a GN=ATP6 OS=Anopheles quadrimaculatus (Common malaria mosquito) PE=3 SV=1	ATP synthase F0 subunit 6 [Valentia hoffmanni]	c46474.graph_c0	37.8333	16647.7	0	9.02055	NA	PREDICTED: hypothetical protein [Tribolium castaneum]	c25478.graph_c0	0	43.3799	0	9.26181	NA	NA	c51068.graph_c0	0	3.68821	3.88578e-15	6.06772	NA	endonuclease-reverse transcriptase [Danaus plexippus]	c49746.graph_c0	0.241606	293.836	0	8.98473	NA	NA	c49233.graph_c0	0	348.841	0	10.6448	Histidine-rich glycoprotein (Precursor) OS=Plasmodium lophurae PE=4 SV=1	hypothetical protein [Cryptosporidium muris RN66]	c49254.graph_c0
c46662.graph_c0	0	1776.84	0	15.7212	Larval cuticle protein A3A OS=Tenebrio molitor (Yellow mealworm beetle) PE=1 SV=1	cuticle protein, putative, partial [Riptortus pedestris]	c19522.graph_c0	0	497.467	0	14.2981	Cytochrome b GN=mt:Cyt-b OS=Drosophila sechellia (Fruit fly) PE=3 SV=1	cytochrome b (mitochondrion) [Sirthenea flavipes]	c38796.graph_c0	0.678941	273.244	0	8.59546	Cuticle protein 2 OS=Blaberus craniifer (Death&apos;s head cockroach) PE=1 SV=1	hypothetical protein DAPPUDRAFT_241226 [Daphnia pulex]	c37641.graph_c0	0.0525848	56.015	0	9.23624	NA	PREDICTED: endothelin-converting enzyme 1-like [Bombus impatiens]	c38355.graph_c0	0.696813	45.1606	0	5.80418	NA	unknown secreted protein [Riptortus pedestris]	c41395.graph_c0	0	98.9463	0	8.76681	Cuticle protein 63 OS=Locusta migratoria (Migratory locust) PE=1 SV=1	conserved hypothetical protein [Leishmania major strain Friedlin]	c50185.graph_c0	0	190.099	0	10.5347	NA	NA	c33134.graph_c0
c43785.graph_c0	0.0418636	3097.15	0	15.6305	NA	trialysin precursor allele [Triatoma infestans]	c42328.graph_c1	0	127.548	0	13.9655	NA	nucleoprotein, putative [Aedes aegypti]	c45147.graph_c0	1.99742	504.87	0	8.19198	Cuticle protein 6 OS=Blaberus craniifer (Death&apos;s head cockroach) PE=1 SV=1	PREDICTED: hypothetical protein LOC100570172 [Acyrthosiphon pisum]	c18550.graph_c0	0	25.0349	0	9.18556	NA	hypothetical protein CLF_100574 [Clonorchis sinensis]	c11945.graph_c0	0	2.92085	7.29639e-13	5.77312	Tubulin beta chain OS=Trypanosoma brucei rhodesiense PE=3 SV=1	unnamed protein product [Leishmania mexicana MHOM/GT/2001/U1103]	c22779.graph_c0	0.540586	130.901	0	7.88618	NA	NA	c45756.graph_c0	0	235.001	0	10.3863	Putative sodium/calcium exchanger 6 (Precursor) GN=ncx-6 OS=Caenorhabditis elegans PE=3 SV=3	Sodium/potassium/calcium exchanger 6 [Acromyrmex echinatior]	c27781.graph_c0
c32597.graph_c0	0	5938.57	0	15.6085	Cuticle protein 16.5, isoform A OS=Locusta migratoria (Migratory locust) PE=1 SV=1	cuticular protein PpolCPG4 [Papilio polytes]	c19244.graph_c0	0	403.355	0	13.8331	Probable inactive serine/threonine-protein kinase bub1 GN=bub1 OS=Dictyostelium discoideum (Slime mold) PE=3 SV=1	NA	c49756.graph_c0	0	53.2088	1.66089e-13	8.15914	NA	NA	c49545.graph_c0	0	21.1056	0	9.07216	Small glutamine-rich tetratricopeptide repeat-containing protein GN=sgt OS=Dictyostelium discoideum (Slime mold) PE=1 SV=1	PREDICTED: small glutamine-rich tetratricopeptide repeat-containing protein alpha-like isoform 2 [Nasonia vitripennis]	c51511.graph_c0	0	5.29794	7.29639e-13	5.77312	NA	hypothetical protein, unlikely [Trypanosoma brucei gambiense DAL972]	c50390.graph_c0	0	12.4123	0	6.94386	NA	NA	c20382.graph_c0	0	92.1899	0	10.2196	NA	conserved hypothetical protein [Riptortus pedestris]	c35403.graph_c0
c45238.graph_c0	0	3722.56	0	15.5993	Glycine-rich protein (Precursor) OS=Lychas mucronatus (Chinese swimming scorpion) PE=2 SV=1	hypothetical protein G5I_06077 [Acromyrmex echinatior]	c20820.graph_c0	0	152.959	0	13.728	NA	NA	c48995.graph_c4	5.71838	1375.63	0	8.13634	Putative odorant-binding protein A10 (Precursor) GN=a10 OS=Drosophila melanogaster (Fruit fly) PE=1 SV=2	chemosensory protein 8 [Apolygus lucorum]	c34587.graph_c0	0	11.7721	0	9.06305	Pyruvate kinase GN=PyK OS=Drosophila melanogaster (Fruit fly) PE=2 SV=2	PREDICTED: similar to pyruvate kinase isoform 1 [Tribolium castaneum]	c39614.graph_c0	0	3.23163	1.53444e-12	5.72886	Elongation factor 1-alpha 2 GN=Tb10.70.5670 OS=Trypanosoma brucei brucei (strain 927/4 GUTat10.1) PE=1 SV=1	elongation factor 1-alpha [Leishmania major strain Friedlin]	c34214.graph_c0	2.64413	264.379	0	6.76604	NA	defensin 4 [Triatoma brasiliensis]	c39124.graph_c0	0.0622421	135.695	0	10.1744	Cytochrome c OS=Schistocerca gregaria (Desert locust) PE=1 SV=2	mitochondrial cytochrome c [Locusta migratoria]	c50422.graph_c0
c41521.graph_c0	0	3389.61	0	15.5002	NA	trialysin [Triatoma infestans]	c41569.graph_c1	0	251.183	0	13.5324	NADH-ubiquinone oxidoreductase chain 5 GN=mt:ND5 OS=Aedes aegypti (Yellowfever mosquito) PE=3 SV=1	NADH dehydrogenase subunit 5 (mitochondrion) [Sirthenea flavipes]	c35187.graph_c0	0	56.387	1.01141e-12	7.92343	NA	NA	c25917.graph_c0	0.0385799	36.0905	0	9.04901	Probable E3 ubiquitin-protein ligase HERC2 GN=HERC2 OS=Drosophila melanogaster (Fruit fly) PE=1 SV=3	conserved hypothetical protein [Pediculus humanus corporis]	c34465.graph_c0	0	5.17786	3.2635e-12	5.68321	Histone H2A OS=Trypanosoma cruzi PE=3 SV=2	histone H2A [Leishmania donovani]	c46649.graph_c0	11.9893	874.9	0	6.40112	Defensin OS=Pyrrhocoris apterus (Sap sucking bug) PE=1 SV=1	defensin 4 [Triatoma brasiliensis]	c17319.graph_c0	0.114107	247.193	0	10.1652	NA	hypothetical protein TRIADDRAFT_33050 [Trichoplax adhaerens]	c37352.graph_c0
c49190.graph_c0	0.130951	8735.99	0	15.4812	Homeobox protein 6 GN=hbx6 OS=Dictyostelium discoideum (Slime mold) PE=3 SV=1	U88 [Brugia malayi]	c41346.graph_c0	0	41.8832	0	13.4918	NA	AAEL017355-PA [Aedes aegypti]	c41380.graph_c0	0	4.309	9.69935e-12	7.62415	Uncharacterized protein DDB_G0271670 (Precursor) GN=DDB_G0271670 OS=Dictyostelium discoideum (Slime mold) PE=4 SV=1	NA	c44542.graph_c0	0	16.2292	0	9.02292	Trypsin-5 (Precursor) GN=TRYP5 OS=Anopheles gambiae (African malaria mosquito) PE=2 SV=2	unnamed protein product [Oikopleura dioica]	c15409.graph_c0	0	4.44198	4.78018e-12	5.65984	Histone H4 GN=H42 OS=Physarum polycephalum (Slime mold) PE=3 SV=2	histone H4 [Leishmania braziliensis MHOM/BR/75/M2904]	c36227.graph_c0	0	4.72456	1.11022e-16	6.3351	Heat shock 70 kDa protein (Fragment) GN=HSP70 OS=Leishmania braziliensis PE=2 SV=1	heat shock protein 70 [Leishmania infantum]	c33058.graph_c0	0	57.0165	0	10.0449	NA	hypothetical protein CLF_100574 [Clonorchis sinensis]	c49242.graph_c0
c47546.graph_c1	0.0867779	3584.56	0	15.3887	Cathepsin L light chain (Precursor) OS=Sarcophaga peregrina (Flesh fly) PE=1 SV=1	cathepsin L-like proteinase [Triatoma infestans]	c49407.graph_c0	0	663.418	0	13.471	Cytochrome c oxidase subunit 2 GN=mt:CoII OS=Drosophila subobscura (Fruit fly) PE=3 SV=1	cytochrome c oxidase subunit II [Saldula arsenjevi]	c26026.graph_c0	0	37.4315	3.35952e-11	7.45732	NA	NA	c41465.graph_c2	0	25.0762	0	8.86076	Band 7 protein AAEL010189 GN=AAEL010189 OS=Aedes aegypti (Yellowfever mosquito) PE=3 SV=1	prohibitin, putative [Riptortus pedestris]	c57388.graph_c0	0	4.13293	3.91394e-10	5.37405	NA	NA	c42435.graph_c0	0.0420456	7.68667	0	6.2612	Protamine OS=Phorcus turbinatus (Sea snail) PE=1 SV=1	hypothetical protein CRE_27453 [Caenorhabditis remanei]	c35176.graph_c0	0.814993	913.136	0	9.95119	Cytosol aminopeptidase GN=lap OS=Dictyostelium discoideum (Slime mold) PE=1 SV=1	Cytosol aminopeptidase, putative [Pediculus humanus corporis]	c48958.graph_c4
c43692.graph_c0	0	4415.68	0	15.2965	Pupal cuticle protein Edg-91 (Precursor) GN=Edg91 OS=Drosophila melanogaster (Fruit fly) PE=1 SV=2	AGAP006973-PA [Anopheles gambiae str. PEST]	c43765.graph_c1	0	85.0624	0	13.4401	TBC1 domain family member 5 homolog A GN=tbc1d5A OS=Dictyostelium discoideum (Slime mold) PE=1 SV=1	hypothetical protein AaeL_AAEL014517 [Aedes aegypti]	c27017.graph_c0	0	10.6732	8.31977e-11	7.33432	NA	hypothetical protein SINV_13716 [Solenopsis invicta]	c46606.graph_c0	0	20.2762	0	8.83246	Ras guanine nucleotide exchange factor M GN=gefM OS=Dictyostelium discoideum (Slime mold) PE=2 SV=1	hypothetical protein YQE_08486, partial [Dendroctonus ponderosae]	c38516.graph_c1	0	15.705	5.96078e-10	5.34502	Major royal jelly protein 3 (Precursor) GN=MRJP3 OS=Apis mellifera (Honeybee) PE=1 SV=1	PREDICTED: uncharacterized protein LOC101847155 [Aplysia californica]	c43284.graph_c3	1.66204	107.296	0	6.16957	NA	NA	c40744.graph_c0	0.122896	190.477	0	9.90905	CAAX prenyl protease 1 homolog GN=zmpste24 OS=Dictyostelium discoideum (Slime mold) PE=3 SV=1	PREDICTED: CAAX prenyl protease 1 homolog [Bombus terrestris]	c44621.graph_c0
c41801.graph_c0	0.126169	3540.03	0	15.1023	NA	unkown protein [Riptortus pedestris]	c48880.graph_c0	0.0513353	686.073	0	13.4148	NA	unkown protein [Riptortus pedestris]	c33914.graph_c0	0.100323	25.3264	6.11289e-13	7.27836	Venom serine protease 34 (Precursor) OS=Apis mellifera (Honeybee) PE=2 SV=1	trypsin-like protease [Ranatra unicolor]	c40920.graph_c0	0	14.7401	0	8.78156	NA	viral A-type inclusion protein [Trichomonas vaginalis G3]	c12442.graph_c0	0.0358896	3.34591	2.75335e-14	5.30884	Tubulin alpha chain OS=Trypanosoma brucei rhodesiense PE=3 SV=1	alpha tubulin [Leishmania braziliensis MHOM/BR/75/M2904]	c46819.graph_c3	0.501736	48.6595	0	6.15408	NA	NA	c46854.graph_c2	0.210919	322.574	0	9.88983	Calmodulin GN=calA OS=Dictyostelium discoideum (Slime mold) PE=1 SV=3	EF hand family protein [Trichomonas vaginalis G3]	c34492.graph_c0
c36489.graph_c0	0	1110.61	0	14.719	Venom serine protease (Precursor) OS=Polistes dominula (European paper wasp) PE=2 SV=1	serine protease [Creontiades dilutus]	c24271.graph_c0	0	601.556	0	13.4085	Cytochrome c oxidase subunit 3 GN=mt:CoIII OS=Drosophila melanogaster (Fruit fly) PE=3 SV=1	cytochrome c oxidase subunit III [Triatoma dimidiata]	c39289.graph_c1	37.5974	4613.16	0	7.1747	NA	unknown secreted protein [Riptortus pedestris]	c41076.graph_c0	0.0715978	36.2257	0	8.75276	NA	NA	c31537.graph_c0	0	4.51784	2.1523e-09	5.25428	NA	unnamed protein product [Trypanosoma congolense IL3000]	c50481.graph_c0	0.556195	51.8744	0	6.09802	NA	NA	c25493.graph_c0	0.0885845	156.82	0	9.87408	Alcohol dehydrogenase 2 GN=ADH2 OS=Ceratitis capitata (Mediterranean fruit fly) PE=3 SV=1	putative alcohol dehydrogenase [Gryllotalpa orientalis]	c42147.graph_c0
c46474.graph_c0	0.552901	10379.7	0	14.6803	NA	PREDICTED: hypothetical protein [Tribolium castaneum]	c40285.graph_c0	0	192.583	0	13.0996	Serine protease inhibitor dipetalogastin (Precursor; Fragment) OS=Dipetalogaster maximus (Blood-sucking bug) PE=1 SV=2	putative serine protease inhibitor dipetalogastin precursor [Danaus plexippus]	c24868.graph_c0	0	7.11307	1.04271e-09	6.98495	NA	NA	c46624.graph_c0	0.116454	56.5395	0	8.69326	Uncharacterized histidine-rich protein DDB_G0274557 (Precursor) GN=DDB_G0274557 OS=Dictyostelium discoideum (Slime mold) PE=4 SV=1	hypothetical protein NEMVEDRAFT_v1g7830 [Nematostella vectensis]	c22798.graph_c0	0	2.87379	8.04279e-09	5.15744	Eukaryotic translation initiation factor 3 subunit A GN=eIF3-S10 OS=Drosophila virilis (Fruit fly) PE=3 SV=1	hypothetical protein CAEBREN_08030 [Caenorhabditis brenneri]	c35646.graph_c0	0	3.40568	3.475e-14	5.95553	NA	hypothetical protein [Trypanosoma brucei brucei strain 927/4 GUTat10.1]	c49754.graph_c0	0.0710565	179.299	0	9.86297	NA	NA	c48284.graph_c0
c44236.graph_c0	0	990.236	0	14.58	Venom serine protease 34 (Precursor) OS=Apis mellifera (Honeybee) PE=2 SV=1	trypsin precursor LlGtP1 [Lygus lineolaris]	c26329.graph_c0	0	70.5232	0	13.0599	NA	Rhabdovirus nucleocapsid protein [Brugia malayi]	c23489.graph_c0	5.69872	598.592	0	6.931	Ejaculatory bulb-specific protein 3 (Precursor) GN=PebIII OS=Drosophila melanogaster (Fruit fly) PE=1 SV=2	chemosensory protein 3 [Apolygus lucorum]	c37771.graph_c0	0	18.772	0	8.68596	Ubiquitin carboxyl-terminal hydrolase 36 GN=Usp36 OS=Drosophila grimshawi (Fruit fly) PE=3 SV=1	GA19154 [Drosophila pseudoobscura pseudoobscura]	c16356.graph_c0	0	6.14042	1.25804e-08	5.12366	Putative uncharacterized protein DDB_G0290521 (Precursor) GN=DDB_G0290521 OS=Dictyostelium discoideum (Slime mold) PE=4 SV=2	predicted protein [Nematostella vectensis]	c12442.graph_c0	0	3.34567	5.76206e-14	5.92174	Tubulin alpha chain OS=Trypanosoma brucei rhodesiense PE=3 SV=1	alpha tubulin [Leishmania braziliensis MHOM/BR/75/M2904]	c27324.graph_c0	0.210666	364.905	0	9.84268	ATPase inhibitor mai-2, mitochondrial (Precursor) GN=mai-2 OS=Caenorhabditis elegans PE=3 SV=1	PREDICTED: similar to ATPase inhibitor-like protein [Tribolium castaneum]	c44910.graph_c0
c41304.graph_c0	0	671.801	0	14.5742	Venom serine protease 34 (Precursor) OS=Apis mellifera (Honeybee) PE=2 SV=1	trypsin-like protease [Ranatra unicolor]	c38768.graph_c0	0	808.907	0	12.7294	GMYGGW-amide (Precursor) GN=nlp-28 OS=Caenorhabditis elegans PE=3 SV=1	unknown secreted protein [Riptortus pedestris]	c33230.graph_c0	0.346169	32.282	7.77156e-15	6.67116	Phospholipase A1 OS=Vespula germanica (German yellow jacket) PE=2 SV=1	PREDICTED: pancreatic lipase-related protein 2-like [Nasonia vitripennis]	c18353.graph_c0	0	20.8124	0	8.67405	GILT-like protein F37H8.5 (Precursor) GN=F37H8.5 OS=Caenorhabditis elegans PE=1 SV=1	PREDICTED: gamma-interferon-inducible lysosomal thiol reductase-like [Acyrthosiphon pisum]	c56136.graph_c0	0	3.29377	4.93604e-08	5.0173	Heat shock protein 83 GN=HSP83 OS=Leishmania amazonensis PE=3 SV=1	heat shock protein 83-1 [Leishmania mexicana MHOM/GT/2001/U1103]	c46291.graph_c0	0	8.46043	9.61453e-14	5.88714	NA	NA	c34408.graph_c0	0.0264755	65.4684	0	9.8338	Probable cyclin-dependent serine/threonine-protein kinase DDB_G0292550 GN=DDB_G0292550 OS=Dictyostelium discoideum (Slime mold) PE=3 SV=1	conserved Plasmodium protein, unknown function [Plasmodium falciparum 3D7]	c41337.graph_c0
c38355.graph_c0	0	1601.3	0	14.5149	NA	unknown secreted protein [Riptortus pedestris]	c41413.graph_c0	0	75.7058	0	12.666	Putative mediator of RNA polymerase II transcription subunit 26 GN=med26 OS=Dictyostelium discoideum (Slime mold) PE=3 SV=2	PREDICTED: hypothetical protein LOC100741699 [Bombus impatiens]	c38565.graph_c0	3.34713	290.854	1.9984e-15	6.63111	Uncharacterized proline-rich protein (Fragment) OS=Owenia fusiformis PE=4 SV=1	GK10119 [Drosophila willistoni]	c44110.graph_c0	0	7.24017	0	8.62127	DNA ligase 1 GN=lig1 OS=Dictyostelium discoideum (Slime mold) PE=3 SV=1	hypothetical protein CLF_100574 [Clonorchis sinensis]	c65168.graph_c0	0	2.15592	1.25467e-07	4.94177	Heat shock 70 kDa protein (Fragment) GN=HSP70 OS=Leishmania major PE=3 SV=1	heat shock protein 70 [Leishmania donovani]	c47753.graph_c2	28.2823	1416.47	0	5.86223	NA	NA	c41928.graph_c0	0.07515	129.101	0	9.83077	Probable malate dehydrogenase, mitochondrial (Precursor) GN=mdh-2 OS=Caenorhabditis elegans PE=3 SV=1	AGAP001903-PA [Anopheles gambiae str. PEST]	c49680.graph_c0
c37830.graph_c0	0	1111.15	0	14.2679	NA	unknown secreted protein [Riptortus pedestris]	c41147.graph_c0	0	231.153	0	12.6322	Thrombin inhibitor rhodniin OS=Rhodnius prolixus (Triatomid bug) PE=1 SV=1	unknown secreted protein [Papilio polytes]	c45832.graph_c0	0	0.307532	4.37873e-08	6.44584	NA	hypothetical protein AaeL_AAEL001772 [Aedes aegypti]	c39382.graph_c0	0	18.6022	0	8.61297	NA	NA	c13703.graph_c0	0	3.27908	2.01383e-07	4.90247	NA	hypothetical protein DAPPUDRAFT_38512 [Daphnia pulex]	c48446.graph_c1	0.269676	25.252	0	5.85804	NA	NA	c37865.graph_c0	0.109307	185.92	0	9.81643	NA	NA	c37629.graph_c0
c35816.graph_c0	0	3936.36	0	14.2268	NA	NA	c45713.graph_c0	0	30.1593	0	12.4477	NA	RNA-dependent RNA polymerase [Latrodectus hesperus]	c41592.graph_c0	0.314396	26.8906	7.77711e-13	6.41869	NA	NA	c41416.graph_c3	0.0730647	36.8576	0	8.57696	Uncharacterized protein DDB_G0271670 (Precursor) GN=DDB_G0271670 OS=Dictyostelium discoideum (Slime mold) PE=4 SV=1	hypothetical protein CLF_100574 [Clonorchis sinensis]	c36179.graph_c0	0	3.37671	5.26067e-07	4.8205	Histone H3 OS=Leishmania infantum PE=2 SV=1	histone H3 [Leishmania donovani]	c46401.graph_c0	4.24419	203.821	0	5.78767	Pupal cuticle protein (Precursor) GN=PCP OS=Bombyx mori (Silk moth) PE=2 SV=1	pupal cuticle protein precursor [Danaus plexippus]	c49945.graph_c0	1.21141	1315.47	0	9.80624	NA	PREDICTED: hypothetical protein LOC100577151 [Apis mellifera]	c49045.graph_c0
c39332.graph_c0	0.0887267	1631.28	0	14.2209	Cathepsin B-like cysteine proteinase (Precursor) GN=CATB OS=Schistosoma japonicum (Blood fluke) PE=2 SV=1	cathepsin B-like proteinase [Triatoma infestans]	c41068.graph_c0	0	435.1	0	12.3102	Cuticle protein 64 OS=Locusta migratoria (Migratory locust) PE=1 SV=2	PREDICTED: hypothetical protein LOC100678784 [Nasonia vitripennis]	c46618.graph_c1	0	3.66389	7.55007e-08	6.36435	NA	NA	c35176.graph_c0	0.15029	59.0792	0	8.54244	Cytosol aminopeptidase GN=lap OS=Dictyostelium discoideum (Slime mold) PE=1 SV=1	Cytosol aminopeptidase, putative [Pediculus humanus corporis]	c61864.graph_c0	0	2.90433	1.40079e-06	4.73359	NA	hypothetical protein BRAFLDRAFT_100552 [Branchiostoma floridae]	c40367.graph_c0	0	3.68377	4.72844e-13	5.77805	NA	NA	c25885.graph_c0	0.041856	100.386	0	9.78974	E3 SUMO-protein ligase gei-17 GN=gei-17 OS=Caenorhabditis elegans PE=1 SV=4	PREDICTED: E3 SUMO-protein ligase PIAS3-like isoform X3 [Bombyx mori]	c33131.graph_c0
c24133.graph_c0	0	456.881	0	14.2132	Venom serine protease (Precursor) OS=Polistes dominula (European paper wasp) PE=2 SV=1	trypsin-like protease [Ranatra unicolor]	c48697.graph_c0	0	67.8986	0	12.2431	NA	nucleoprotein, putative [Aedes aegypti]	c50481.graph_c0	0.194085	25.7779	6.25193e-10	6.35585	NA	NA	c47004.graph_c0	0.0725761	47.4521	0	8.53281	Ubiquitin-conjugating enzyme E2 2 GN=let-70 OS=Caenorhabditis elegans PE=1 SV=1	hypothetical protein AND_09899 [Anopheles darlingi]	c38516.graph_c0	1.15778	35.6901	0	4.71752	NA	NA	c43714.graph_c0	0.124546	15.4108	1.22125e-15	5.70385	NA	NA	c17193.graph_c0	0.0666971	152.609	0	9.72188	Putative mediator of RNA polymerase II transcription subunit 24 GN=med24 OS=Dictyostelium discoideum (Slime mold) PE=3 SV=2	hypothetical protein DICPUDRAFT_74608 [Dictyostelium purpureum]	c43322.graph_c0
c46077.graph_c0	0.085829	1444.72	0	14.0936	Probable endochitinase GN=cht-1 OS=Caenorhabditis elegans PE=1 SV=1	GK25288 [Drosophila willistoni]	c20221.graph_c0	0	165.092	0	11.9232	Restin homolog GN=CLIP-190 OS=Drosophila melanogaster (Fruit fly) PE=1 SV=1	unknown [Lygus lineolaris]	c50955.graph_c0	0	3.39643	8.68639e-08	6.34324	NA	NA	c49492.graph_c0	0.522268	196.04	0	8.51696	NA	NA	c11971.graph_c0	0	4.98002	3.80505e-06	4.64111	NA	conserved hypothetical protein [Pediculus humanus corporis]	c41331.graph_c0	0.409996	20.7496	0	5.65566	Maternal effect protein staufen GN=stau OS=Drosophila melanogaster (Fruit fly) PE=1 SV=2	PREDICTED: probable RISC-loading complex subunit BRAFLDRAFT_242885-like [Nasonia vitripennis]	c40536.graph_c0	0.16235	181.509	0	9.70708	Kelch-like protein diablo GN=dbo OS=Anopheles gambiae (African malaria mosquito) PE=3 SV=4	PREDICTED: kelch-like protein 10 [Apis florea]	c37900.graph_c0
c42716.graph_c0	0	805.304	0	14.047	NA	hemolysin-like secreted salivary protein 3 [Triatoma infestans]	c49195.graph_c0	0	627.302	0	11.8973	Larval cuticle protein F1 OS=Tenebrio molitor (Yellow mealworm beetle) PE=1 SV=1	hypothetical protein TcasGA2_TC003056 [Tribolium castaneum]	c54551.graph_c0	0	2.07916	1.33642e-07	6.27798	NA	hypothetical protein SINV_00831 [Solenopsis invicta]	c42454.graph_c0	0.0302315	18.793	0	8.46008	G2/mitotic-specific cyclin-B GN=CycB OS=Drosophila melanogaster (Fruit fly) PE=1 SV=2	cyclin B, partial [Oncopeltus fasciatus]	c28313.graph_c0	0	2.02326	3.80505e-06	4.64111	Guanine nucleotide-binding protein subunit beta-like protein GN=LinJ28.2880 OS=Leishmania infantum PE=2 SV=1	LACK protective antigen [Leishmania donovani]	c44316.graph_c0	29.1539	1212.66	0	5.60023	NA	NA	c20654.graph_c0	0.294183	304.239	0	9.69683	Tubulin alpha-1 chain GN=alphaTub84B OS=Drosophila melanogaster (Fruit fly) PE=2 SV=1	hypothetical protein BRAFLDRAFT_57605 [Branchiostoma floridae]	c50030.graph_c0
c45510.graph_c0	0	387.948	0	14.0261	NA	NA	c39653.graph_c0	0	190.404	0	11.8931	NA	GF24910 [Drosophila ananassae]	c48606.graph_c6	0.103649	12.79	1.34329e-09	6.25037	NA	NA	c33047.graph_c0	0	8.8158	0	8.45953	MATH and LRR domain-containing protein PFE0570w GN=PFE0570w OS=Plasmodium falciparum (isolate 3D7) PE=2 SV=1	RNA pseudouridylate synthase, putative [Plasmodium falciparum 3D7]	c64290.graph_c0	0	2.30722	3.80505e-06	4.64111	NA	NA	c34305.graph_c0	0.110961	12.6166	8.77076e-15	5.58343	NA	NA	c41910.graph_c0	0.144936	166.826	0	9.69107	Protein anon-37Cs GN=anon-37Cs OS=Drosophila melanogaster (Fruit fly) PE=2 SV=3	PREDICTED: spermine oxidase-like [Apis florea]	c49113.graph_c0
c34107.graph_c0	0	3565.64	0	14.0191	NA	NA	c26464.graph_c0	0	185.647	0	11.8866	NA	PREDICTED: hypothetical protein LOC100113619 [Nasonia vitripennis]	c40853.graph_c0	0.233543	19.5791	2.14794e-11	6.24791	NA	NA	c32976.graph_c0	0	23.0236	0	8.42204	NA	NA	c28886.graph_c0	0	1.25293	6.31998e-06	4.59255	NA	hypothetical protein TcasGA2_TC009986 [Tribolium castaneum]	c11945.graph_c0	0	2.92064	8.16514e-12	5.57564	Tubulin beta chain OS=Trypanosoma brucei rhodesiense PE=3 SV=1	unnamed protein product [Leishmania mexicana MHOM/GT/2001/U1103]	c41427.graph_c0	0.0790652	90.6287	0	9.68507	Probable malate dehydrogenase, mitochondrial (Precursor) GN=mdh-2 OS=Caenorhabditis elegans PE=3 SV=1	PREDICTED: malate dehydrogenase, mitochondrial-like [Bombus terrestris]	c26217.graph_c1
c42511.graph_c0	0.0738624	1711.79	0	13.9559	NA	NA	c28387.graph_c0	0	195.915	0	11.8762	ADP,ATP carrier protein 1 GN=AGAP006782 OS=Anopheles gambiae (African malaria mosquito) PE=2 SV=2	truncated mitochondrial ADP/ATP translocase [Triatoma infestans]	c48849.graph_c4	0.260823	31.9394	1.45409e-09	6.23939	NA	NA	c40661.graph_c0	0	15.6111	0	8.40773	NA	NA	c24901.graph_c0	1.45535	39.3582	0	4.58529	NA	NA	c51511.graph_c0	0	5.29757	8.16514e-12	5.57564	NA	hypothetical protein, unlikely [Trypanosoma brucei gambiense DAL972]	c25511.graph_c0	0.337583	407.693	0	9.67753	NA	NA	c54559.graph_c0
c45680.graph_c0	0	512.428	0	13.9047	NA	NA	c47815.graph_c0	0	29.1548	0	11.8197	NA	unkown protein, partial [Riptortus pedestris]	c16613.graph_c0	0	2.09958	1.79707e-07	6.23278	NA	NA	c25503.graph_c0	0	15.1158	0	8.40292	NA	NA	c36547.graph_c0	0.711237	21.1703	2.18714e-14	4.46168	NA	NA	c24580.graph_c0	0	16.0469	8.16514e-12	5.57564	NA	NA	c44354.graph_c1	0.206113	222.798	0	9.65846	Annulin OS=Schistocerca americana (American grasshopper) PE=2 SV=1	RecName: Full=Annulin; AltName: Full=Protein-glutamine gamma-glutamyltransferase; AltName: Full=Transglutaminase	c40342.graph_c0
c25338.graph_c0	1.94435	16545.2	0	13.8982	NA	NA	c33575.graph_c0	0	344.596	0	11.7924	NA	cysteine-type endopeptidase [Riptortus pedestris]	c36604.graph_c0	0	6.27381	2.43491e-07	6.18611	NA	NA	c26143.graph_c0	0	12.5721	0	8.38842	Probable serine/threonine-protein kinase DDB_G0292350 GN=DDB_G0292350 OS=Dictyostelium discoideum (Slime mold) PE=3 SV=1	hypothetical protein TTHERM_00384650 [Tetrahymena thermophila]	c47326.graph_c0	0.635932	14.4508	0	4.33525	Endocuticle structural glycoprotein SgAbd-8 OS=Schistocerca gregaria (Desert locust) PE=1 SV=1	cuticular protein PxutCPR34 [Papilio xuthus]	c43609.graph_c0	0.0981785	6.27476	0	5.55639	Putative 115 kDa protein in type-1 retrotransposable element R1DM OS=Drosophila melanogaster (Fruit fly) PE=4 SV=1	TRAS3 [Bombyx mori]	c34764.graph_c0	0	23.2636	0	9.65767	Uncharacterized protein DDB_G0271670 (Precursor) GN=DDB_G0271670 OS=Dictyostelium discoideum (Slime mold) PE=4 SV=1	hypothetical protein TcasGA2_TC030746, partial [Tribolium castaneum]	c44910.graph_c1
c44521.graph_c0	0	686.633	0	13.8973	Venom serine protease 34 (Precursor) OS=Apis mellifera (Honeybee) PE=2 SV=1	trypsin precursor LlSgP4 [Lygus lineolaris]	c48051.graph_c1	0	46.3603	0	11.746	Aminopeptidase N (Precursor) GN=APN1 OS=Plutella xylostella (Diamondback moth) PE=1 SV=1	GE26262 [Drosophila yakuba]	c34044.graph_c0	4.07354	247.794	4.89608e-14	6.14186	Uncharacterized proline-rich protein (Fragment) OS=Owenia fusiformis PE=4 SV=1	submaxillary gland androgen-regulated protein 3A, putative [Ixodes scapularis]	c44059.graph_c1	0	7.09014	0	8.38355	Twitchin GN=unc-22 OS=Caenorhabditis elegans PE=1 SV=3	hypothetical protein CLF_100574 [Clonorchis sinensis]	c72173.graph_c0	0	1.58255	0.00014893	4.26084	Leishmanolysin homolog (Precursor) GN=gp63 OS=Crithidia fasciculata PE=3 SV=2	Major Surface Protease [Trypanosoma congolense IL3000]	c49954.graph_c0	0	12.9266	1.1018e-11	5.55375	NA	NA	c23574.graph_c0	0.0836667	182.673	0	9.65432	NA	NA	c15924.graph_c0
c48397.graph_c0	1.56947	11530.5	0	13.848	Cuticle protein 19.8 OS=Locusta migratoria (Migratory locust) PE=1 SV=1	PREDICTED: cuticle protein-like [Bombus terrestris]	c25109.graph_c0	0	353.684	0	11.5446	Cuticle protein 6.4 OS=Locusta migratoria (Migratory locust) PE=1 SV=1	glycine/tyrosine-rich eggshell protein [Opisthorchis viverrini]	c39566.graph_c0	0	2.23546	3.89866e-07	6.11315	NA	unnamed protein product [Tribolium castaneum]	c42649.graph_c0	0.053662	31.4691	0	8.37609	NA	NA	c24911.graph_c0	0	2.15195	0.00014893	4.26084	Histone H2B OS=Trypanosoma cruzi PE=3 SV=1	RecName: Full=Histone H2B	c39614.graph_c0	0	3.23141	1.49109e-11	5.53151	Elongation factor 1-alpha 2 GN=Tb10.70.5670 OS=Trypanosoma brucei brucei (strain 927/4 GUTat10.1) PE=1 SV=1	elongation factor 1-alpha [Leishmania major strain Friedlin]	c43007.graph_c0	1.16874	1045.2	0	9.65004	Restin homolog GN=CLIP-190 OS=Drosophila melanogaster (Fruit fly) PE=1 SV=1	PREDICTED: uncharacterized protein LOC100867150 [Apis florea]	c26217.graph_c0
c26098.graph_c0	0	1281.82	0	13.8292	Gelsolin (Precursor) GN=Gel OS=Drosophila melanogaster (Fruit fly) PE=1 SV=2	ACYPI008158 [Acyrthosiphon pisum]	c35162.graph_c0	0	147.628	0	11.5315	Lysosomal aspartic protease (Precursor) GN=AAEL006169 OS=Aedes aegypti (Yellowfever mosquito) PE=1 SV=2	cathepsin D [Triatoma infestans]	c38942.graph_c0	0	6.48888	4.58041e-07	6.08799	NA	NA	c17633.graph_c0	0.0512697	29.9114	0	8.36866	Serine-arginine protein 55 GN=B52 OS=Drosophila melanogaster (Fruit fly) PE=1 SV=4	arginine/serine-rich splicing factor [Riptortus pedestris]	c11394.graph_c0	0	1.67287	0.00014893	4.26084	NA	NA	c34465.graph_c0	0	5.1775	2.7553e-11	5.48599	Histone H2A OS=Trypanosoma cruzi PE=3 SV=2	histone H2A [Leishmania donovani]	c37649.graph_c0	0.0502142	75.9043	0	9.6463	NA	NA	c31943.graph_c0
c41447.graph_c0	0.29273	2905.12	0	13.7607	Cuticle protein 18.7 OS=Locusta migratoria (Migratory locust) PE=1 SV=1	hypothetical protein AND_14512 [Anopheles darlingi]	c24433.graph_c0	0	220.41	0	11.4657	NA	NA	c48677.graph_c2	0	3.83618	5.39334e-07	6.06238	NA	NA	c49551.graph_c0	0	24.6596	0	8.36392	FACT complex subunit Ssrp1 GN=Ssrp OS=Drosophila pseudoobscura pseudoobscura (Fruit fly) PE=3 SV=2	PREDICTED: FACT complex subunit Ssrp1-like [Bombus terrestris]	c20774.graph_c0	0	2.2255	0.00014893	4.26084	NA	NA	c15409.graph_c0	0	4.44167	3.76258e-11	5.46268	Histone H4 GN=H42 OS=Physarum polycephalum (Slime mold) PE=3 SV=2	histone H4 [Leishmania braziliensis MHOM/BR/75/M2904]	c39299.graph_c0	0.0420046	90.3592	0	9.63293	Protein DDI1 homolog GN=ddi1 OS=Dictyostelium discoideum (Slime mold) PE=3 SV=1	PREDICTED: protein DDI1 homolog 2-like isoform 2 [Acyrthosiphon pisum]	c43397.graph_c0
c44599.graph_c0	0	633.377	0	13.7225	NA	trypsin precursor LlSgP4 [Lygus lineolaris]	c17279.graph_c0	0	105.382	0	11.4625	Cathepsin B-like cysteine proteinase (Precursor) GN=CATB OS=Schistosoma japonicum (Blood fluke) PE=2 SV=1	cathepsin B-like proteinase [Triatoma infestans]	c44879.graph_c0	0.136997	11.1625	4.79614e-10	6.04763	Dynein beta chain, ciliary OS=Tripneustes gratilla (Hawaian sea urchin) PE=1 SV=1	dynein beta chain, ciliary, putative [Pediculus humanus corporis]	c32928.graph_c0	0	7.62152	0	8.35896	Probable cytochrome P450 49a1 GN=Cyp49a1 OS=Drosophila melanogaster (Fruit fly) PE=2 SV=3	cytochrome P450 CYP334e1 [Dendroctonus ponderosae]	c54853.graph_c0	0	2.00134	0.00014893	4.26084	NA	NA	c29081.graph_c1	0	1.97601	3.76258e-11	5.46268	NA	NA	c41773.graph_c0	0.110421	128.99	0	9.62956	NA	aldose 1-epimerase, putative [Pediculus humanus corporis]	c44136.graph_c0
c26211.graph_c0	0.114068	1458.47	0	13.697	Gelsolin (Precursor) GN=Gel OS=Drosophila melanogaster (Fruit fly) PE=1 SV=2	PREDICTED: gelsolin-like isoform 2 [Acyrthosiphon pisum]	c49300.graph_c0	0	40.5425	0	11.4274	Alpha-mannosidase 58 kDa subunit (Precursor) GN=manA OS=Dictyostelium discoideum (Slime mold) PE=1 SV=2	PREDICTED: lysosomal alpha-mannosidase-like isoform 1 [Nasonia vitripennis]	c34369.graph_c0	2.01504	114.861	1.28786e-13	6.04189	Protein takeout (Precursor) GN=to OS=Drosophila melanogaster (Fruit fly) PE=2 SV=1	PREDICTED: protein takeout-like [Acyrthosiphon pisum]	c40377.graph_c2	0	10.5954	0	8.354	Uncharacterized protein DDB_G0271670 (Precursor) GN=DDB_G0271670 OS=Dictyostelium discoideum (Slime mold) PE=4 SV=1	serine-rich protein C30B4.01c precursor [Entamoeba histolytica HM-1:IMSS]	c39968.graph_c0	1.98263	39.0793	0	4.20626	Gelsolin-related protein of 125 kDa GN=gnrA OS=Dictyostelium discoideum (Slime mold) PE=1 SV=1	hypothetical protein DDB_G0283441 [Dictyostelium discoideum AX4]	c40002.graph_c0	31.5557	1104.91	0	5.34782	NA	NA	c20553.graph_c0	0.0668087	99.4848	0	9.62466	Putative inorganic phosphate cotransporter GN=Picot OS=Drosophila ananassae (Fruit fly) PE=3 SV=1	PREDICTED: putative inorganic phosphate cotransporter-like [Bombus terrestris]	c49483.graph_c0
c44150.graph_c0	0	452.918	0	13.6499	Lysosomal aspartic protease (Precursor) GN=AAEL006169 OS=Aedes aegypti (Yellowfever mosquito) PE=1 SV=2	PREDICTED: lysosomal aspartic protease-like [Apis florea]	c50505.graph_c0	0	243.587	0	11.3661	Troponin T GN=TNT OS=Periplaneta americana (American cockroach) PE=2 SV=1	troponin t, partial [Riptortus pedestris]	c27017.graph_c1	0	10.9173	7.52949e-07	6.00975	NA	conserved hypothetical protein [Culex quinquefasciatus]	c46016.graph_c0	0	15.1997	0	8.34901	Trypsin-1 (Precursor) GN=TRYP1 OS=Anopheles gambiae (African malaria mosquito) PE=2 SV=3	trypsin [Culex quinquefasciatus]	c27317.graph_c0	0.110644	4.72258	5.86421e-07	4.20609	Histone H1.M6.2 OS=Trypanosoma cruzi PE=3 SV=1	histone H1 [Leishmania infantum]	c23928.graph_c0	0	5.67769	2.61185e-10	5.31431	NA	NA	c25127.graph_c0	0.016372	34.8729	0	9.6187	NA	hypothetical protein YQE_06004, partial [Dendroctonus ponderosae]	c35777.graph_c0
c41292.graph_c0	0.139591	1175.94	0	13.6279	Fibroin heavy chain (Precursor) GN=FIBH OS=Bombyx mori (Silk moth) PE=1 SV=4	PREDICTED: uncharacterized PE-PGRS family protein PE_PGRS54-like [Ceratitis capitata]	c17076.graph_c0	0	133.566	0	11.3348	NA	hemolysin-like secreted salivary protein 1 [Triatoma infestans]	c41486.graph_c0	0.116277	9.14571	6.95988e-10	5.99696	NA	NA	c46103.graph_c0	0	17.1776	0	8.33899	NA	PREDICTED: similar to 16 kDa thioredoxion [Tribolium castaneum]	c35477.graph_c0	0	1.77829	0.000257352	4.19731	Cathepsin L light chain (Precursor) OS=Sarcophaga peregrina (Flesh fly) PE=1 SV=1	cathepsin L [Triatoma brasiliensis]	c38495.graph_c0	62.2763	2101.2	0	5.30443	NA	NA	c24346.graph_c0	0.527694	552.953	0	9.61363	NA	hypothetical protein G5I_05069 [Acromyrmex echinatior]	c39620.graph_c0
c42658.graph_c0	0.0549011	1003.08	0	13.6129	Troponin C, isoform 1 GN=TpnC41C OS=Drosophila melanogaster (Fruit fly) PE=2 SV=2	troponin C-like [Acyrthosiphon pisum]	c50210.graph_c0	0	163.675	0	11.3174	Muscle-specific protein 20 GN=Mp20 OS=Drosophila melanogaster (Fruit fly) PE=2 SV=2	calponin [Triatoma infestans]	c43714.graph_c0	0	6.38638	8.9285e-07	5.9827	NA	NA	c37865.graph_c0	0	13.9171	0	8.33899	NA	NA	c26151.graph_c0	0	5.09039	0.000257352	4.19731	NA	PREDICTED: protein takeout-like [Acyrthosiphon pisum]	c44524.graph_c0	15.8373	530.271	0	5.28748	Gamete and mating-type specific protein A (Precursor) GN=gmsA OS=Dictyostelium discoideum (Slime mold) PE=2 SV=1	PREDICTED: uncharacterized protein LOC100180429 [Ciona intestinalis]	c42147.graph_c0	0	122.998	0	9.60803	NA	odorant-binding protein 3 [Adelphocoris lineolatus]	c49639.graph_c0
c25690.graph_c0	0	863.967	0	13.5946	Lazarillo protein (Precursor) OS=Schistocerca americana (American grasshopper) PE=1 SV=1	unknown secreted protein [Riptortus pedestris]	c50137.graph_c0	0	248.848	0	11.3091	NA	cysteine-type endopeptidase [Riptortus pedestris]	c39178.graph_c0	0.76458	43.2126	1.3276e-12	5.96658	NA	NA	c33954.graph_c0	0	13.2175	0	8.33395	Hemiasterlin resistant protein 1 GN=har-1 OS=Caenorhabditis elegans PE=4 SV=1	PREDICTED: similar to gamma-subunit,methylmalonyl-CoA decarboxylase, putative [Tribolium castaneum]	c46986.graph_c0	24.2073	445.619	0	4.15483	NA	PREDICTED: uncharacterized protein LOC101455169 [Ceratitis capitata]	c27679.graph_c0	0	4.4348	5.1218e-10	5.26126	NA	NA	c37555.graph_c0	0.0590781	122.961	0	9.58535	NA	NA	c46859.graph_c0
c26979.graph_c0	0	2140.72	0	13.5877	Cuticle protein 8 OS=Blaberus craniifer (Death&apos;s head cockroach) PE=1 SV=1	GJ23300 [Drosophila virilis]	c48815.graph_c1	0	128.037	0	11.1785	Lazarillo protein (Precursor) OS=Schistocerca americana (American grasshopper) PE=1 SV=1	hypothetical protein TcasGA2_TC004170 [Tribolium castaneum]	c41420.graph_c0	0	2.0532	1.26496e-06	5.92703	Lysine-specific demethylase lid GN=lid OS=Drosophila melanogaster (Fruit fly) PE=1 SV=1	hypothetical protein YQE_09281, partial [Dendroctonus ponderosae]	c34529.graph_c1	0.505683	155.28	0	8.32534	Enolase-phosphatase E1 GN=CPIJ009638 OS=Culex quinquefasciatus (Southern house mosquito) PE=3 SV=1	hypothetical protein CLF_100574 [Clonorchis sinensis]	c45703.graph_c0	0	0.871725	0.000782743	4.06117	Pro-resilin (Precursor) GN=resilin OS=Drosophila melanogaster (Fruit fly) PE=1 SV=1	hypothetical protein G5I_05770 [Acromyrmex echinatior]	c47605.graph_c7	0.382565	17.3783	0	5.2076	NA	NA	c49041.graph_c2	0.0620366	128.72	0	9.58089	NA	NA	c26683.graph_c0
c41382.graph_c0	0	478.006	0	13.5056	NA	unknown secreted protein [Riptortus pedestris]	c34155.graph_c0	0	21.8412	0	11.1662	NA	NA	c12326.graph_c0	0	1.89319	1.26496e-06	5.92703	NA	NA	c37952.graph_c0	0.160088	53.5263	0	8.30905	Tubulin alpha chain OS=Lepidoglyphus destructor (Fodder mite) PE=1 SV=2	alpha-tubulin, partial [Scrobicularia plana]	c76759.graph_c0	0	1.73139	0.000782743	4.06117	60S ribosomal protein L22 GN=RpL22 OS=Drosophila melanogaster (Fruit fly) PE=1 SV=2	surface antigen-like protein [Leishmania braziliensis MHOM/BR/75/M2904]	c57388.graph_c0	0	4.13264	1.44641e-09	5.17783	NA	NA	c46727.graph_c0	0.0576697	83.1202	0	9.57764	NA	PREDICTED: low affinity cationic amino acid transporter 2-like [Megachile rotundata]	c35799.graph_c0
c34430.graph_c0	0	745.829	0	13.4398	NA	unknown secreted protein [Riptortus pedestris]	c18077.graph_c0	0	87.2347	0	11.1428	NADH-ubiquinone oxidoreductase chain 1 GN=mt:ND1 OS=Aedes aegypti (Yellowfever mosquito) PE=3 SV=1	NADH dehydrogenase subunit I [Triatoma picturata]	c49641.graph_c0	11.616	595.997	2.04614e-13	5.91377	NA	NA	c37996.graph_c0	0.0888388	49.5064	0	8.3026	Putative inorganic phosphate cotransporter GN=Picot OS=Drosophila melanogaster (Fruit fly) PE=1 SV=1	PREDICTED: putative inorganic phosphate cotransporter-like isoform 1 [Acyrthosiphon pisum]	c47360.graph_c0	46.2505	788.178	0	4.04916	Uncharacterized protein DDB_G0286299 GN=DDB_G0286299 OS=Dictyostelium discoideum (Slime mold) PE=4 SV=1	GE20196 [Drosophila yakuba]	c38522.graph_c0	0	1.35255	2.0605e-09	5.14891	Cytosol aminopeptidase GN=lap OS=Dictyostelium discoideum (Slime mold) PE=1 SV=1	Cytosol aminopeptidase, putative [Pediculus humanus corporis]	c37725.graph_c0	0.620363	552.388	0	9.56822	Serine/threonine-protein kinase par-1 GN=par-1 OS=Caenorhabditis briggsae PE=3 SV=1	cAMP-dependent protein kinase catalytic subunit, putative [Pediculus humanus corporis]	c49940.graph_c0
c39289.graph_c1	0.683272	5937.39	0	13.4113	NA	unknown secreted protein [Riptortus pedestris]	c22756.graph_c0	0	406.602	0	11.1246	ATP synthase subunit a GN=mt:ATPase6 OS=Drosophila sechellia (Fruit fly) PE=3 SV=1	ATP synthase F0 subunit 6 [Valentia hoffmanni]	c27039.graph_c0	0	6.67674	2.1762e-06	5.83928	NA	NA	c18401.graph_c0	0	14.5907	0	8.29819	NA	NA	c46853.graph_c0	7.88683	135.452	0	4.03605	NA	NA	c23777.graph_c0	0.0743636	6.13431	7.56661e-12	5.12779	NA	NA	c44542.graph_c0	0.0396252	81.3446	0	9.56549	Trypsin-5 (Precursor) GN=TRYP5 OS=Anopheles gambiae (African malaria mosquito) PE=2 SV=2	unnamed protein product [Oikopleura dioica]	c44806.graph_c0
c40212.graph_c0	0.0864649	1364.64	0	13.4017	NA	hypothetical protein TcasGA2_TC005286 [Tribolium castaneum]	c50248.graph_c0	0	262.487	0	11.1061	Shematrin-like protein 1 (Precursor) OS=Pinctada maxima (Silver-lipped pearl oyster) PE=1 SV=1	cuticular protein PpolCPG6 [Papilio polytes]	c43452.graph_c0	0	2.63271	2.62241e-06	5.8088	NA	NA	c41527.graph_c0	0	8.02757	0	8.2878	Endonuclease (Fragment) OS=Nasonia vitripennis (Parasitic wasp) PE=4 SV=2	endonuclease-reverse transcriptase [Danaus plexippus]	c50481.graph_c0	2.94416	51.8781	0	3.99387	NA	NA	c24571.graph_c0	0.795517	27.7862	0	5.09886	Putative mediator of RNA polymerase II transcription subunit 26 GN=med26 OS=Dictyostelium discoideum (Slime mold) PE=3 SV=2	CBN-NPP-4 protein [Caenorhabditis brenneri]	c41174.graph_c0	0	117.698	0	9.56089	NA	NA	c43951.graph_c0
c25515.graph_c0	0	758.484	0	13.3894	Nitrophorin-1 (Precursor) OS=Rhodnius prolixus (Triatomid bug) PE=1 SV=1	unnamed protein product [Triatoma dimidiata]	c44647.graph_c1	0	131.379	0	11.0932	Cuticle protein 18.7 OS=Locusta migratoria (Migratory locust) PE=1 SV=1	cuticle protein, putative [Riptortus pedestris]	c36126.graph_c0	12.1237	575.832	4.91496e-13	5.80272	Pupal cuticle protein (Precursor) GN=PCP OS=Bombyx mori (Silk moth) PE=2 SV=1	hypothetical protein DAPPUDRAFT_326065 [Daphnia pulex]	c37019.graph_c0	0.231508	73.5094	0	8.27565	Putative inorganic phosphate cotransporter GN=Picot OS=Drosophila ananassae (Fruit fly) PE=3 SV=1	PREDICTED: putative inorganic phosphate cotransporter-like isoform 1 [Acyrthosiphon pisum]	c39551.graph_c2	9.62951	158.281	0	3.97641	Endocuticle structural glycoprotein SgAbd-4 OS=Schistocerca gregaria (Desert locust) PE=1 SV=1	PREDICTED: similar to putative cuticle protein CP6 [Tribolium castaneum]	c40977.graph_c0	0	2.05651	4.23304e-09	5.08928	Ataxin-2 homolog GN=Atx2 OS=Drosophila melanogaster (Fruit fly) PE=1 SV=1	putative thiazole biosynthetic enzyme, partial [Hirudo medicinalis]	c18913.graph_c0	0	141.162	0	9.5502	NA	NA	c42579.graph_c0
c45147.graph_c0	0.0480896	741.091	0	13.3673	Cuticle protein 6 OS=Blaberus craniifer (Death&apos;s head cockroach) PE=1 SV=1	PREDICTED: hypothetical protein LOC100570172 [Acyrthosiphon pisum]	c43114.graph_c0	0	306.896	0	11.0866	Protein lethal(2)essential for life GN=l(2)efl OS=Drosophila melanogaster (Fruit fly) PE=1 SV=1	protein lethal, putative [Pediculus humanus corporis]	c35098.graph_c0	0.0861596	7.71017	3.46413e-08	5.79027	NA	NA	c37725.graph_c0	0.0732156	29.6795	0	8.2618	Serine/threonine-protein kinase par-1 GN=par-1 OS=Caenorhabditis briggsae PE=3 SV=1	cAMP-dependent protein kinase catalytic subunit, putative [Pediculus humanus corporis]	c39576.graph_c0	0.246757	5.45091	6.54322e-09	3.9294	NA	NA	c49045.graph_c0	1.95669	57.7377	0	5.06524	Cuticle protein 18.7 OS=Locusta migratoria (Migratory locust) PE=1 SV=1	conserved hypothetical protein [Leishmania major strain Friedlin]	c33891.graph_c0	0	55.0471	0	9.51656	NA	NA	c31943.graph_c1
c47467.graph_c0	0.0229194	344.678	0	13.332	Venom serine protease (Precursor) OS=Polistes dominula (European paper wasp) PE=2 SV=1	trypsin-like protease [Ranatra unicolor]	c27836.graph_c0	0	124.054	0	11.0834	NA	NA	c37900.graph_c0	0	1.9552	3.16955e-06	5.77766	Protein takeout (Precursor) GN=to OS=Drosophila melanogaster (Fruit fly) PE=2 SV=1	PREDICTED: protein takeout-like [Acyrthosiphon pisum]	c34175.graph_c0	0.0335675	17.8617	0	8.23609	NA	NA	c25722.graph_c0	0.727392	12.7661	1.09246e-13	3.88875	NA	NA	c31537.graph_c0	0	4.51752	6.10572e-09	5.05851	NA	unnamed protein product [Trypanosoma congolense IL3000]	c38484.graph_c0	0.16703	180.078	0	9.51386	NA	NA	c34505.graph_c0
c27603.graph_c0	0	345.325	0	13.3261	Venom serine protease (Precursor) OS=Polistes dominula (European paper wasp) PE=2 SV=1	trypsin precursor LlSgP4 [Lygus lineolaris]	c49136.graph_c0	0	31.8103	0	11.0784	Endonuclease (Fragment) OS=Nasonia vitripennis (Parasitic wasp) PE=4 SV=2	reverse transcriptase-like protein - silkworm	c35147.graph_c0	0	2.02426	3.16955e-06	5.77766	NA	Transposable element Tc3 transposase [Harpegnathos saltator]	c37216.graph_c0	0	7.28968	0	8.23473	Glutamate dehydrogenase, mitochondrial (Precursor) GN=Gdh OS=Drosophila melanogaster (Fruit fly) PE=1 SV=2	glutamate dehydrogenase, putative [Pediculus humanus corporis]	c34757.graph_c0	0.999602	15.028	0	3.82782	Component of gems protein 1 GN=gemin1 OS=Dictyostelium discoideum (Slime mold) PE=3 SV=1	hypothetical protein [Paramecium tetraurelia strain d4-2]	c33015.graph_c0	0.170302	7.657	1.15463e-14	5.05386	Ejaculatory bulb-specific protein 3 (Precursor) GN=PebIII OS=Drosophila melanogaster (Fruit fly) PE=1 SV=2	chemosensory protein 3 [Apolygus lucorum]	c17065.graph_c0	0.0400618	79.1486	0	9.51024	NA	NA	c25852.graph_c0
c42397.graph_c0	0.0451993	440.541	0	13.3054	NA	hemolysin-like secreted salivary protein 1 [Triatoma infestans]	c32452.graph_c0	0	188.939	0	11.0128	NA	unkown protein [Riptortus pedestris]	c24724.graph_c0	0	5.46966	3.16955e-06	5.77766	NA	NA	c37273.graph_c0	0	12.6316	0	8.22932	NA	NA	c39979.graph_c0	1.64083	25.6708	3.33067e-16	3.80861	NA	NA	c42039.graph_c1	39.7682	1106.78	0	5.02136	NA	NA	c38862.graph_c0	0.0693001	134.366	0	9.48317	NA	hypothetical protein EAG_14676 [Camponotus floridanus]	c54291.graph_c0
c45267.graph_c0	0	976.095	0	13.3036	Lysozyme c-1 (Precursor) GN=AGAP007347 OS=Anopheles gambiae (African malaria mosquito) PE=2 SV=2	lysozyme [Triatoma brasiliensis]	c35540.graph_c0	0	268.331	0	11.005	Cuticle protein 16.5, isoform A OS=Locusta migratoria (Migratory locust) PE=1 SV=1	AGAP006149-PA [Anopheles gambiae str. PEST]	c25634.graph_c0	0	12.6363	3.16955e-06	5.77766	NA	NA	c49041.graph_c2	0	14.6373	0	8.22932	NA	NA	c49465.graph_c0	2.56325	38.2137	0	3.80775	NA	NA	c32438.graph_c0	68.9804	1894.29	0	5.00562	Cuticle protein 18.6, isoform A OS=Locusta migratoria (Migratory locust) PE=1 SV=1	cuticle protein, putative, partial [Riptortus pedestris]	c42649.graph_c0	0.545621	484.052	0	9.47564	NA	NA	c18561.graph_c0
c38516.graph_c0	0	1260.78	0	13.2855	NA	NA	c40152.graph_c0	0	113.348	0	10.9744	Cuticle protein 18.7 OS=Locusta migratoria (Migratory locust) PE=1 SV=1	hypothetical protein EAI_11747 [Harpegnathos saltator]	c26978.graph_c0	0	4.0808	3.16955e-06	5.77766	NA	NA	c26338.graph_c0	0	14.7019	0	8.22388	Serine protease SP24D (Precursor) GN=Sp24D OS=Anopheles gambiae (African malaria mosquito) PE=2 SV=3	Transmembrane protease, serine 5 [Crassostrea gigas]	c20504.graph_c0	110.517	1560.15	0	3.77938	NA	NA	c23863.graph_c0	0	1.61593	1.28712e-08	4.99493	NA	unnamed protein product [Oikopleura dioica]	c20731.graph_c0	0.0180838	34.8634	0	9.47495	NA	PREDICTED: GPI ethanolamine phosphate transferase 1-like [Ciona intestinalis]	c50130.graph_c0
c35081.graph_c0	0	397.793	0	13.2855	NA	PREDICTED: hypothetical protein LOC100168676 [Acyrthosiphon pisum]	c27030.graph_c0	0	89.5968	0	10.9449	NA	unknown secreted protein [Riptortus pedestris]	c33257.graph_c0	0	7.02305	3.16955e-06	5.77766	NA	NA	c35139.graph_c0	0.165732	54.2216	0	8.21819	Eukaryotic translation initiation factor 4E GN=eIF-4E OS=Drosophila melanogaster (Fruit fly) PE=1 SV=1	PREDICTED: similar to mRNA cap-binding protein eIF4E [Tribolium castaneum]	c49111.graph_c0	0.39214	5.2722	0	3.65911	Endonuclease GN=POL OS=Drosophila melanogaster (Fruit fly) PE=4 SV=1	hypothetical protein TcasGA2_TC016048 [Tribolium castaneum]	c27000.graph_c0	0	1.96527	1.28712e-08	4.99493	NA	NA	c25648.graph_c0	0.0354968	68.0094	0	9.46599	Kelch short protein GN=kel OS=Drosophila melanogaster (Fruit fly) PE=1 SV=4	conserved hypothetical protein [Pediculus humanus corporis]	c47727.graph_c1
c33080.graph_c0	0	1094.05	0	13.2812	NA	cysteine-type endopeptidase [Riptortus pedestris]	c38379.graph_c0	0	237.549	0	10.9323	NA	NA	c43075.graph_c0	13.9223	637.465	7.59837e-13	5.75681	Cuticle protein 7 OS=Blaberus craniifer (Death&apos;s head cockroach) PE=1 SV=1	cuticular protein [Tenebrio molitor]	c47185.graph_c2	0.0201357	10.5727	0	8.2169	Probable beta-tubulin polyglutamylase GN=Ttll6a OS=Tetrahymena thermophila (strain SB210) PE=4 SV=1	PREDICTED: uncharacterized protein LOC100876864 [Megachile rotundata]	c48806.graph_c0	2.11877	28.1776	0	3.62715	Lysozyme OS=Galleria mellonella (Greater wax moth) PE=1 SV=2	lysozyme [Heliothis virescens]	c36263.graph_c0	0	2.23134	1.28712e-08	4.99493	NA	NA	c33034.graph_c0	1.02692	795.967	0	9.44559	Cytosol aminopeptidase GN=lap OS=Dictyostelium discoideum (Slime mold) PE=1 SV=1	Cytosol aminopeptidase, putative [Pediculus humanus corporis]	c48512.graph_c0
c26806.graph_c0	0	474.591	0	13.2132	Venom serine protease 34 (Precursor) OS=Apis mellifera (Honeybee) PE=2 SV=1	trypsin precursor LlSgP4 [Lygus lineolaris]	c50112.graph_c0	0	338.589	0	10.8671	Larval cuticle protein A1A OS=Tenebrio molitor (Yellow mealworm beetle) PE=1 SV=1	cuticular protein RR-2 motif 73 precursor [Bombyx mori]	c12421.graph_c0	0	3.11505	3.84267e-06	5.74584	NA	NA	c33819.graph_c0	0.164615	51.2977	0	8.20752	Probable nucleosome assembly protein GN=nap1 OS=Dictyostelium discoideum (Slime mold) PE=2 SV=1	nucleosome assembly protein 1-like 1 [Acyrthosiphon pisum]	c47483.graph_c2	0.385989	7.58718	1.47325e-05	3.57514	NA	NA	c49258.graph_c0	0.17201	8.62856	1.11622e-12	4.96781	NA	NA	c42162.graph_c0	0	25.0832	0	9.41536	Alpha,alpha-trehalose-phosphate synthase [UDP-forming] A GN=tpsA OS=Dictyostelium discoideum (Slime mold) PE=2 SV=1	PREDICTED: alpha,alpha-trehalose-phosphate synthase [UDP-forming] A-like [Acyrthosiphon pisum]	c25720.graph_c0
c41502.graph_c0	0.0492078	681.007	0	13.2122	Venom serine protease 34 (Precursor) OS=Apis mellifera (Honeybee) PE=2 SV=1	trypsin precursor LlSgP4 [Lygus lineolaris]	c18158.graph_c0	0	134.408	0	10.8068	Calcium-transporting ATPase sarcoplasmic/endoplasmic reticulum type GN=Ca-P60A OS=Drosophila pseudoobscura pseudoobscura (Fruit fly) PE=3 SV=2	GJ21881 [Drosophila virilis]	c35010.graph_c0	0	5.96314	3.84267e-06	5.74584	NA	NA	c29051.graph_c0	0.0308749	16.0563	0	8.20304	Ornithine aminotransferase, mitochondrial (Precursor) GN=Oat OS=Drosophila melanogaster (Fruit fly) PE=2 SV=1	PREDICTED: ornithine aminotransferase, mitochondrial-like [Megachile rotundata]	c16520.graph_c0	20.0301	244.426	0	3.55026	NA	NA	c42389.graph_c0	0.0528865	3.89101	7.03174e-11	4.96596	NA	NA	c43049.graph_c0	0.088364	113.475	0	9.4112	Trypsin 5G1 (Precursor) GN=AAEL013712 OS=Aedes aegypti (Yellowfever mosquito) PE=2 SV=2	AGAP005195-PA [Anopheles gambiae str. PEST]	c48879.graph_c0
c45017.graph_c0	0.0588748	397.747	0	13.2059	Aminopeptidase N (Precursor) GN=APN1 OS=Plutella xylostella (Diamondback moth) PE=1 SV=1	GJ10417 [Drosophila virilis]	c41585.graph_c0	0	37.8013	0	10.7888	Probable cytochrome P450 6a20 GN=Cyp6a20 OS=Drosophila melanogaster (Fruit fly) PE=2 SV=2	cytochromeP450 [Riptortus pedestris]	c37747.graph_c0	10.5662	478.336	8.57314e-13	5.74021	Cuticle protein 18.7 OS=Locusta migratoria (Migratory locust) PE=1 SV=1	cuticle protein, putative [Riptortus pedestris]	c20862.graph_c0	0	12.9577	0	8.20193	NA	PREDICTED: hypothetical protein LOC100643037 [Bombus terrestris]	c38495.graph_c0	177.092	2101.35	0	3.53048	NA	NA	c22798.graph_c0	0	2.87359	1.88151e-08	4.96206	Eukaryotic translation initiation factor 3 subunit A GN=eIF3-S10 OS=Drosophila virilis (Fruit fly) PE=3 SV=1	hypothetical protein CAEBREN_08030 [Caenorhabditis brenneri]	c40336.graph_c0	0.563407	451.454	0	9.40646	NA	NA	c13044.graph_c0
c40899.graph_c0	0.496903	3098.6	0	13.1939	NA	NA	c20786.graph_c0	0	99.1557	0	10.7563	Pupal cuticle protein (Precursor) GN=PCP OS=Bombyx mori (Silk moth) PE=2 SV=1	pupal cuticle protein precursor [Danaus plexippus]	c38723.graph_c0	2.23427	102.752	1.18805e-12	5.7385	Pupal cuticle protein (Precursor) GN=PCP OS=Bombyx mori (Silk moth) PE=2 SV=1	pupal cuticle protein precursor [Danaus plexippus]	c20554.graph_c0	0.054093	27.913	0	8.19186	Clathrin light chain GN=Clc OS=Drosophila melanogaster (Fruit fly) PE=2 SV=1	Clathrin light chain, putative [Pediculus humanus corporis]	c33178.graph_c0	2.84077	33.7505	0	3.5152	GATA zinc finger domain-containing protein 14 GN=gtaN OS=Dictyostelium discoideum (Slime mold) PE=4 SV=1	PREDICTED: hypothetical protein LOC100169018 [Acyrthosiphon pisum]	c17909.graph_c0	0	3.48163	1.88151e-08	4.96206	NA	NA	c17945.graph_c0	0.865825	657.692	0	9.40307	Cytosol aminopeptidase GN=lap OS=Dictyostelium discoideum (Slime mold) PE=1 SV=1	unknown [Dendroctonus ponderosae]	c54475.graph_c0
c43328.graph_c0	0.618146	3020.46	0	13.0748	NA	hemolysin-like secreted salivary protein 1 [Triatoma infestans]	c41523.graph_c0	0	35.7709	0	10.7511	Maltase 1 (Precursor) GN=Mal-B1 OS=Drosophila virilis (Fruit fly) PE=3 SV=2	alpha-amylase [Riptortus pedestris]	c45127.graph_c0	0.226534	14.8305	4.70268e-09	5.73364	NA	NA	c24164.graph_c0	0	12.1435	0	8.19083	Chymotrypsin-2 (Precursor) GN=CHYM2 OS=Anopheles gambiae (African malaria mosquito) PE=2 SV=3	chymotrypsinogen [Rhyzopertha dominica]	c50587.graph_c0	0.215806	5.57519	0.000715138	3.51048	NA	NA	c39849.graph_c1	0	2.0119	1.88151e-08	4.96206	NA	NA	c23459.graph_c0	0	53.1873	0	9.39877	NA	PREDICTED: polymerase delta-interacting protein 2-like [Bombyx mori]	c47349.graph_c0
c41224.graph_c0	0	231.416	0	13.029	Venom serine protease 34 (Precursor) OS=Apis mellifera (Honeybee) PE=2 SV=1	serine protease [Creontiades dilutus]	c37275.graph_c0	0	324.814	0	10.748	NA	unknown secreted protein [Riptortus pedestris]	c29081.graph_c1	0	1.22359	5.70289e-06	5.68	NA	NA	c17358.graph_c0	0	13.7557	0	8.17964	NA	NA	c52010.graph_c0	0.138397	3.57538	0.000715138	3.51048	NA	NA	c27007.graph_c0	4.88283	131.103	0	4.93502	Protease inhibitor SGPI-2 (Precursor) OS=Schistocerca gregaria (Desert locust) PE=1 SV=1	pacifastin light chain [Culex quinquefasciatus]	c40718.graph_c0	0.0291299	53.2144	0	9.39732	Mesocentin (Precursor) GN=dig-1 OS=Caenorhabditis elegans PE=1 SV=2	PREDICTED: mesocentin-like isoform X6 [Aplysia californica]	c36005.graph_c0
c39462.graph_c0	0.0307107	365.246	0	12.9935	NA	PREDICTED: hypothetical protein LOC100679599 [Nasonia vitripennis]	c25723.graph_c0	0	151.886	0	10.7428	Lysozyme c-1 (Precursor) GN=AGAP007347 OS=Anopheles gambiae (African malaria mosquito) PE=2 SV=2	lysozyme [Triatoma brasiliensis]	c54571.graph_c0	0	2.46906	5.70289e-06	5.68	NA	NA	c42435.graph_c0	1.24446	326.756	0	8.17872	Protamine OS=Phorcus turbinatus (Sea snail) PE=1 SV=1	hypothetical protein CRE_27453 [Caenorhabditis remanei]	c43938.graph_c0	2.28452	26.2908	0	3.48378	NA	NA	c16356.graph_c0	0	6.13999	2.76329e-08	4.92843	Putative uncharacterized protein DDB_G0290521 (Precursor) GN=DDB_G0290521 OS=Dictyostelium discoideum (Slime mold) PE=4 SV=2	predicted protein [Nematostella vectensis]	c45384.graph_c3	0.147219	186.35	0	9.39042	NA	NA	c33570.graph_c0
c20606.graph_c0	0.0446267	522.633	0	12.9713	NA	unknown secreted protein [Riptortus pedestris]	c46030.graph_c0	0	9.52064	0	10.7293	Apolipophorin-1 (Precursor) OS=Locusta migratoria (Migratory locust) PE=1 SV=2	lipophorin precursor [Nilaparvata lugens]	c41590.graph_c0	0.203503	12.6518	7.98717e-09	5.65955	NA	NA	c46986.graph_c2	0	13.3027	0	8.17401	High mobility group protein GN=HMG OS=Tetrahymena pyriformis PE=1 SV=1	hypothetical protein CLF_100574 [Clonorchis sinensis]	c34123.graph_c0	0.665403	8.35728	7.17471e-12	3.4633	NA	NA	c41380.graph_c0	0	1.21778	2.76329e-08	4.92843	Uncharacterized protein DDB_G0271670 (Precursor) GN=DDB_G0271670 OS=Dictyostelium discoideum (Slime mold) PE=4 SV=1	NA	c38137.graph_c0	0.952847	745.997	0	9.37299	NA	GM12727 [Drosophila sechellia]	c46352.graph_c0
c41352.graph_c0	0.0597926	695.685	0	12.9619	Chymotrypsin (Precursor) OS=Phaedon cochleariae (Mustard beetle) PE=2 SV=1	serine protease [Creontiades dilutus]	c42687.graph_c0	0	52.4398	0	10.6737	Lysosomal aspartic protease (Precursor) GN=AAEL006169 OS=Aedes aegypti (Yellowfever mosquito) PE=1 SV=2	cathepsin D [Triatoma infestans]	c26265.graph_c0	0	2.63726	6.98261e-06	5.64592	NA	NA	c41579.graph_c0	0.0911425	34.7005	0	8.17141	Transcriptional regulator ATRX homolog GN=xnp-1 OS=Caenorhabditis elegans PE=1 SV=1	hypothetical protein CAPTEDRAFT_213743 [Capitella teleta]	c27428.graph_c0	0.326277	5.86374	5.5296e-05	3.45037	Protein takeout (Precursor) GN=to OS=Drosophila melanogaster (Fruit fly) PE=2 SV=1	PREDICTED: protein takeout-like [Acyrthosiphon pisum]	c48806.graph_c0	0.939291	28.1756	0	4.92377	Lysozyme OS=Galleria mellonella (Greater wax moth) PE=1 SV=2	lysozyme [Heliothis virescens]	c40806.graph_c0	1.99984	1471.88	0	9.3727	Protein 4.1 homolog GN=cora OS=Drosophila melanogaster (Fruit fly) PE=1 SV=1	hypothetical protein [Trypanosoma brucei brucei strain 927/4 GUTat10.1]	c33347.graph_c0
c44187.graph_c0	0	451.304	0	12.9585	Zinc metalloproteinase nas-14 (Precursor) GN=nas-14 OS=Caenorhabditis elegans PE=2 SV=2	GJ23419 [Drosophila virilis]	c45659.graph_c0	0	81.2769	0	10.585	Protein lethal(2)essential for life GN=l(2)efl OS=Drosophila melanogaster (Fruit fly) PE=1 SV=1	heat shock protein 20.7 [Schistocerca gregaria]	c39259.graph_c0	0	1.52425	6.98261e-06	5.64592	NA	NA	c43321.graph_c0	0	9.6098	0	8.16269	NA	PREDICTED: hypothetical protein LOC100569975 [Acyrthosiphon pisum]	c11607.graph_c0	0.0966663	2.28014	0.00197828	3.38609	60S ribosomal protein L40 (Precursor) OS=Trypanosoma cruzi PE=2 SV=1	putative polyubiquitin [Trypanosoma vivax Y486]	c50533.graph_c0	0	5.22669	4.07783e-08	4.89399	NA	hypothetical protein EAI_00955 [Harpegnathos saltator]	c49804.graph_c0	0	34.3527	0	9.36746	cAMP-dependent protein kinase catalytic subunit GN=Pka-C1 OS=Drosophila melanogaster (Fruit fly) PE=1 SV=3	PREDICTED: cAMP-dependent protein kinase catalytic subunit-like [Megachile rotundata]	c43563.graph_c0
c39307.graph_c1	0.148502	1130.75	0	12.9492	Nitrophorin-3 (Precursor) OS=Rhodnius prolixus (Triatomid bug) PE=2 SV=1	unknown secreted protein [Riptortus pedestris]	c47967.graph_c0	0	35.3289	0	10.5617	Venom carboxylesterase-6 (Precursor) OS=Apis mellifera (Honeybee) PE=2 SV=1	esterase [Pyrrhocoris apterus]	c50695.graph_c0	0	5.55657	6.98261e-06	5.64592	NA	NA	c27814.graph_c0	0.0741111	24.8739	0	8.16104	Cytosol aminopeptidase GN=lap OS=Dictyostelium discoideum (Slime mold) PE=1 SV=1	PREDICTED: similar to GA19547-PA [Tribolium castaneum]	c29021.graph_c0	0.151141	2.54649	0.000135724	3.36077	NA	NA	c56136.graph_c0	0	3.29354	9.01358e-08	4.82254	Heat shock protein 83 GN=HSP83 OS=Leishmania amazonensis PE=3 SV=1	heat shock protein 83-1 [Leishmania mexicana MHOM/GT/2001/U1103]	c23922.graph_c0	0.20928	191.81	0	9.3625	Tubulin glycylase 3C GN=TTLL3C OS=Tetrahymena thermophila (strain SB210) PE=3 SV=1	CH domain containing protein [Entamoeba histolytica HM-3:IMSS]	c37007.graph_c0
c46697.graph_c0	0.4264	2131.94	0	12.9487	Pheromone-binding protein-related protein 2 (Precursor) GN=Pbprp2 OS=Drosophila melanogaster (Fruit fly) PE=2 SV=2	odorant-binding protein 1 [Adelphocoris lineolatus]	c26711.graph_c1	0	104.987	0	10.5259	Elongation factor 1-alpha (Fragment) OS=Spodoptera frugiperda (Fall armyworm) PE=1 SV=1	elongation factor 1 alpha [Neptis sappho]	c26979.graph_c0	53.811	2127.15	4.00957e-12	5.54463	Cuticle protein 8 OS=Blaberus craniifer (Death&apos;s head cockroach) PE=1 SV=1	GJ23300 [Drosophila virilis]	c36578.graph_c0	0	11.9508	0	8.14554	NA	NA	c45939.graph_c0	0.198838	2.90343	1.33167e-05	3.34696	NA	hypothetical protein CGI_10026724 [Crassostrea gigas]	c27317.graph_c0	0	4.72225	9.01358e-08	4.82254	Histone H1.M6.2 OS=Trypanosoma cruzi PE=3 SV=1	histone H1 [Leishmania infantum]	c38681.graph_c0	0.214154	174.88	0	9.35612	Glucose dehydrogenase [acceptor] short protein (Precursor) GN=Gld OS=Drosophila melanogaster (Fruit fly) PE=3 SV=3	Glucose dehydrogenase [acceptor] [Harpegnathos saltator]	c24848.graph_c0
c45143.graph_c0	0.0746848	468.989	0	12.9427	Venom serine protease 34 (Precursor) OS=Apis mellifera (Honeybee) PE=2 SV=1	salivary trypsin [Triatoma infestans]	c44647.graph_c0	0	89.4079	0	10.5102	Cuticle protein 18.7 OS=Locusta migratoria (Migratory locust) PE=1 SV=1	cuticle protein, putative [Riptortus pedestris]	c36176.graph_c0	0.740456	31.5264	7.57099e-11	5.53039	General odorant-binding protein 56d (Precursor) GN=Obp56d OS=Drosophila melanogaster (Fruit fly) PE=1 SV=2	odorant-binding protein 5 [Adelphocoris lineolatus]	c42958.graph_c0	0	11.2639	0	8.14554	NA	NA	c37597.graph_c0	13.9924	146.61	0	3.34325	Ejaculatory bulb-specific protein 1 (Precursor) GN=Peb OS=Drosophila melanogaster (Fruit fly) PE=1 SV=1	hypothetical protein BRAFLDRAFT_106578 [Branchiostoma floridae]	c37952.graph_c0	0	1.3747	9.01358e-08	4.82254	Tubulin alpha chain OS=Lepidoglyphus destructor (Fodder mite) PE=1 SV=2	alpha-tubulin, partial [Scrobicularia plana]	c46624.graph_c0	0.263128	227.768	0	9.33805	Uncharacterized histidine-rich protein DDB_G0274557 (Precursor) GN=DDB_G0274557 OS=Dictyostelium discoideum (Slime mold) PE=4 SV=1	hypothetical protein NEMVEDRAFT_v1g7830 [Nematostella vectensis]	c26577.graph_c0
c46604.graph_c2	0.0702574	532.038	0	12.9413	Lysosomal aspartic protease (Precursor) GN=AAEL006169 OS=Aedes aegypti (Yellowfever mosquito) PE=1 SV=2	cathepsin D [Triatoma infestans]	c44173.graph_c0	0	35.6087	0	10.4868	PDZ and LIM domain protein Zasp GN=Zasp52 OS=Drosophila melanogaster (Fruit fly) PE=1 SV=2	conserved hypothetical protein [Riptortus pedestris]	c20324.graph_c0	6.04006	238.594	1.04213e-11	5.50635	NA	NA	c37730.graph_c0	0	10.8181	0	8.13978	Trypsin-7 (Precursor) GN=TRYP7 OS=Anopheles gambiae (African malaria mosquito) PE=2 SV=2	trypsin 2 [Culex quinquefasciatus]	c33015.graph_c0	0.67611	7.65754	3.33832e-11	3.32733	Ejaculatory bulb-specific protein 3 (Precursor) GN=PebIII OS=Drosophila melanogaster (Fruit fly) PE=1 SV=2	chemosensory protein 3 [Apolygus lucorum]	c53173.graph_c0	0	1.52025	9.01358e-08	4.82254	NA	NA	c26951.graph_c0	0	24.8536	0	9.33793	Calponin homology domain-containing protein DDB_G0272472 GN=DDB_G0272472 OS=Dictyostelium discoideum (Slime mold) PE=4 SV=1	PREDICTED: fibrous sheath-interacting protein 2-like [Bombus terrestris]	c43035.graph_c0
c39768.graph_c0	0	353.053	0	12.9377	Venom serine protease (Precursor) OS=Polistes dominula (European paper wasp) PE=2 SV=1	trypsin precursor LlSgP4 [Lygus lineolaris]	c25704.graph_c0	0	116.358	0	10.4427	Sarcocystatin-A (Precursor) OS=Sarcophaga peregrina (Flesh fly) PE=1 SV=1	cysteine-type endopeptidase [Riptortus pedestris]	c40036.graph_c0	0	1.65253	2.03096e-05	5.46229	NA	NA	c26476.graph_c0	0	5.85256	0	8.12819	Histone-lysine N-methyltransferase, H3 lysine-79 specific GN=dotA OS=Dictyostelium discoideum (Slime mold) PE=2 SV=2	radial spokehead-L, putative [Pediculus humanus corporis]	c15210.graph_c0	0.219806	4.93785	0.00330906	3.31963	NA	NA	c41033.graph_c0	0.255662	8.26491	4.88498e-15	4.81161	Cuticle collagen 2 (Precursor) GN=col-2 OS=Caenorhabditis elegans PE=2 SV=1	CRE-PQN-75 protein [Caenorhabditis remanei]	c41765.graph_c0	0	57.7599	0	9.3342	Trypsin 3A1 (Precursor) GN=AAEL007818 OS=Aedes aegypti (Yellowfever mosquito) PE=2 SV=2	trypsin [Aedes aegypti]	c11192.graph_c0
c43054.graph_c0	0	1230.79	0	12.9309	Serine protease inhibitor dipetalogastin (Precursor; Fragment) OS=Dipetalogaster maximus (Blood-sucking bug) PE=1 SV=2	Kazal-type inhibitor [Danaus plexippus]	c44364.graph_c1	0	37.8979	0	10.4286	Protein ref(2)P GN=ref(2)P OS=Drosophila simulans (Fruit fly) PE=4 SV=1	unkown protein [Riptortus pedestris]	c40101.graph_c0	0	1.53164	2.03096e-05	5.46229	NA	NA	c17945.graph_c0	0.191597	53.6876	0	8.12545	Cytosol aminopeptidase GN=lap OS=Dictyostelium discoideum (Slime mold) PE=1 SV=1	unknown [Dendroctonus ponderosae]	c23194.graph_c0	0.0953068	2.14102	0.00330906	3.31963	NA	NA	c47249.graph_c0	0.437621	12.6837	0	4.80215	NA	NA	c27095.graph_c0	0.156244	140.072	0	9.33062	Protein anon-37Cs (Fragment) GN=anon-37Cs OS=Drosophila simulans (Fruit fly) PE=3 SV=1	PREDICTED: spermine oxidase-like [Apis florea]	c44544.graph_c0
c44263.graph_c1	0.197284	1468.91	0	12.9169	NA	salivary secreted protein [Triatoma infestans]	c35097.graph_c0	0	174.57	0	10.4286	Shematrin-like protein 2 (Precursor) OS=Pinctada maxima (Silver-lipped pearl oyster) PE=1 SV=1	RasGEF domain containing protein [Acanthamoeba castellanii str. Neff]	c50123.graph_c0	0	5.16076	2.03096e-05	5.46229	NA	NA	c49977.graph_c0	0	13.2916	0	8.11062	NA	NA	c24494.graph_c0	0.0835565	1.87706	0.00330906	3.31963	NA	NA	c49055.graph_c0	3.58476	85.3373	0	4.77165	Heat shock protein 68 GN=Hsp68 OS=Drosophila melanogaster (Fruit fly) PE=1 SV=1	70 kDa heat shock protein [Lygus hesperus]	c38522.graph_c0	1.35238	955.109	0	9.32981	Cytosol aminopeptidase GN=lap OS=Dictyostelium discoideum (Slime mold) PE=1 SV=1	Cytosol aminopeptidase, putative [Pediculus humanus corporis]	c44524.graph_c0
c38343.graph_c1	0.113275	1264.64	0	12.9023	Probable salivary secreted peptide (Precursor) OS=Bombus ignitus (Bumblebee) PE=2 SV=1	conserved secreted protein [Oncopeltus fasciatus]	c39991.graph_c0	0	61.516	0	10.4157	Peptidyl-prolyl cis-trans isomerase GN=CYPA OS=Blattella germanica (German cockroach) PE=2 SV=1	peptidyl-prolyl cis-trans isomerase f, ppif [Riptortus pedestris]	c51182.graph_c0	0	3.00448	2.03096e-05	5.46229	NA	NA	c50143.graph_c0	0	9.54356	0	8.09879	NA	NA	c49110.graph_c4	0.175832	3.94999	0.00330906	3.31963	NA	NA	c65168.graph_c0	0	2.15577	2.03405e-07	4.74736	Heat shock 70 kDa protein (Fragment) GN=HSP70 OS=Leishmania major PE=3 SV=1	heat shock protein 70 [Leishmania donovani]	c38509.graph_c0	0.546256	426.166	0	9.32926	NA	PREDICTED: hypothetical protein LOC551860 [Apis mellifera]	c40491.graph_c0
c42570.graph_c0	0.493811	2451.06	0	12.8647	Ejaculatory bulb-specific protein 3 (Precursor) GN=PebIII OS=Drosophila melanogaster (Fruit fly) PE=1 SV=2	chemosensory protein 3 [Apolygus lucorum]	c50063.graph_c0	0	69.2661	0	10.4026	40S ribosomal protein S2 GN=RPS2 OS=Urechis caupo (Innkeeper worm) PE=2 SV=1	ribosomal protein S2 [Riptortus pedestris]	c51615.graph_c0	0	6.17462	2.03096e-05	5.46229	NA	NA	c41765.graph_c0	0	11.6675	0	8.09284	Trypsin 3A1 (Precursor) GN=AAEL007818 OS=Aedes aegypti (Yellowfever mosquito) PE=2 SV=2	trypsin [Aedes aegypti]	c53581.graph_c0	0.193727	3.1552	0.000213661	3.31379	NA	NA	c47760.graph_c0	2.24202	52.1907	0	4.73555	NA	NA	c18550.graph_c0	0.436778	356.409	0	9.32881	NA	hypothetical protein CLF_100574 [Clonorchis sinensis]	c49524.graph_c0
c49021.graph_c4	0.0279848	298.924	0	12.8385	Protein TsetseEP (Precursor) OS=Glossina palpalis palpalis (Riverine tsetse fly) PE=4 SV=1	hypothetical protein [Paramecium tetraurelia strain d4-2]	c43345.graph_c0	0	193.615	0	10.3933	NA	NA	c44621.graph_c0	12.3493	462.917	7.25275e-12	5.46088	Acanthoscurrin-2 (Precursor; Fragment) GN=acantho2 OS=Acanthoscurria gomesiana (Tarantula spider) PE=1 SV=1	GH24424 [Drosophila grimshawi]	c46249.graph_c1	0.572613	162.888	0	8.07604	NA	NA	c41742.graph_c0	0.447843	4.90454	1.62093e-12	3.31194	Glutamic acid-rich protein (Precursor) GN=GARP OS=Plasmodium falciparum (isolate FC27 / Papua New Guinea) PE=4 SV=1	hypothetical protein CLF_100574 [Clonorchis sinensis]	c46221.graph_c1	99.5865	2262.57	0	4.73421	NA	NA	c40661.graph_c0	0	61.7615	0	9.3267	NA	NA	c33256.graph_c0
c27201.graph_c0	0.103313	1084.54	0	12.8135	NA	NA	c46847.graph_c0	0	23.5552	0	10.3894	Alpha-glucosidase (Precursor) OS=Apis mellifera (Honeybee) PE=1 SV=1	PREDICTED: probable maltase H [Acyrthosiphon pisum]	c26244.graph_c0	0.362847	18.7985	5.0138e-08	5.39833	NA	NA	c39875.graph_c0	0.0530483	18.8096	0	8.06887	Cytosol aminopeptidase GN=lap OS=Dictyostelium discoideum (Slime mold) PE=1 SV=1	Cytosol aminopeptidase, putative [Pediculus humanus corporis]	c40864.graph_c0	149.294	1486.18	0	3.27626	NA	GG13407 [Drosophila erecta]	c40806.graph_c0	0	2.00009	3.08049e-07	4.70826	Protein 4.1 homolog GN=cora OS=Drosophila melanogaster (Fruit fly) PE=1 SV=1	hypothetical protein [Trypanosoma brucei brucei strain 927/4 GUTat10.1]	c38452.graph_c0	0.0900825	109.019	0	9.32566	Trypsin (Precursor) OS=Phaedon cochleariae (Mustard beetle) PE=2 SV=1	GA23856 [Drosophila pseudoobscura pseudoobscura]	c47103.graph_c0
c41587.graph_c0	0	218.416	0	12.7929	Bromodomain-containing protein DDB_G0280777 GN=DDB_G0280777 OS=Dictyostelium discoideum (Slime mold) PE=4 SV=1	PREDICTED: hypothetical protein [Tribolium castaneum]	c40293.graph_c0	0	108.533	0	10.3747	NA	NA	c44414.graph_c0	0	2.71787	3.203e-05	5.38175	NA	NA	c45997.graph_c0	0	3.7973	0	8.0627	Kinesin-related protein 4 GN=kif4 OS=Dictyostelium discoideum (Slime mold) PE=2 SV=1	conserved hypothetical protein [Pediculus humanus corporis]	c50544.graph_c0	13.0588	130.977	0	3.26872	NA	NA	c58590.graph_c0	0	2.49394	3.08049e-07	4.70826	NA	NA	c42964.graph_c0	0.0391778	68.0779	0	9.32522	NA	PREDICTED: LOW QUALITY PROTEIN: DNA replication licensing factor MCM8-like [Megachile rotundata]	c49921.graph_c0
c43008.graph_c1	0.065702	440.415	0	12.7654	Venom serine protease (Precursor) OS=Polistes dominula (European paper wasp) PE=2 SV=1	trypsin precursor LlSgP4 [Lygus lineolaris]	c26532.graph_c0	0	82.6856	0	10.3666	Nucleoside diphosphate kinase (Fragment) GN=awd OS=Drosophila yakuba (Fruit fly) PE=2 SV=1	nucleoside-diphosphate kinase NBR-A, putative [Riptortus pedestris]	c46723.graph_c0	0	6.85378	3.203e-05	5.38175	NA	NA	c20731.graph_c0	0	3.78377	0	8.0566	NA	PREDICTED: GPI ethanolamine phosphate transferase 1-like [Ciona intestinalis]	c25112.graph_c0	29.7119	292.104	0	3.25731	Adult-specific rigid cuticular protein 12.4 OS=Araneus diadematus (European garden spider) PE=1 SV=1	DD5 [Marsupenaeus japonicus]	c44621.graph_c0	6.21428	139.016	0	4.6727	Acanthoscurrin-2 (Precursor; Fragment) GN=acantho2 OS=Acanthoscurria gomesiana (Tarantula spider) PE=1 SV=1	GH24424 [Drosophila grimshawi]	c26783.graph_c0	0.130224	134.622	0	9.32506	UPF0554 protein GN=DDB_G0286581 OS=Dictyostelium discoideum (Slime mold) PE=3 SV=1	conserved hypothetical protein [Riptortus pedestris]	c48157.graph_c4
c48081.graph_c3	0	582.967	0	12.7252	Endocuticle structural glycoprotein SgAbd-2 OS=Schistocerca gregaria (Desert locust) PE=1 SV=1	PREDICTED: similar to cuticular protein 80, RR-1 family (AGAP009878-PA) [Tribolium castaneum]	c46100.graph_c1	0.123693	252.625	0	10.3444	NA	hypothetical protein NEMVEDRAFT_v1g155059 [Nematostella vectensis]	c26714.graph_c0	4.4833	155.062	1.88729e-11	5.34227	Protein takeout (Precursor) GN=to OS=Drosophila melanogaster (Fruit fly) PE=2 SV=1	hemolymph juvenile hormone binding protein (JHBP) [Coptotermes formosanus]	c44044.graph_c0	0	4.37145	0	8.0566	Balbiani ring protein 3 (Precursor) GN=BR3 OS=Chironomus tentans (Midge) PE=2 SV=1	PREDICTED: hypothetical protein LOC100646173 [Bombus terrestris]	c45713.graph_c0	0.00630969	0.134657	0.00555324	3.24996	NA	RNA-dependent RNA polymerase [Latrodectus hesperus]	c18048.graph_c0	0	1.52901	4.69153e-07	4.66806	NA	GK15825 [Drosophila willistoni]	c34153.graph_c0	0.023579	40.734	0	9.31681	NA	GK24772 [Drosophila willistoni]	c46401.graph_c0
c26279.graph_c0	0	424.442	0	12.6936	Mite allergen Der p 7 (Precursor) GN=DERP7 OS=Dermatophagoides pteronyssinus (European house dust mite) PE=1 SV=1	PREDICTED: hypothetical protein LOC100679065 [Nasonia vitripennis]	c38921.graph_c0	0	28.7368	0	10.3131	Fasciclin-1 (Precursor) GN=Fas1 OS=Drosophila melanogaster (Fruit fly) PE=1 SV=1	PREDICTED: similar to midline fasciclin [Tribolium castaneum]	c34757.graph_c0	0	0.840354	4.04963e-05	5.33973	Component of gems protein 1 GN=gemin1 OS=Dictyostelium discoideum (Slime mold) PE=3 SV=1	hypothetical protein [Paramecium tetraurelia strain d4-2]	c20645.graph_c0	0.0475473	22.2396	0	8.05038	Nucleolar protein 58 GN=nop58 OS=Dictyostelium discoideum (Slime mold) PE=3 SV=1	hypothetical protein EAI_01038 [Harpegnathos saltator]	c25856.graph_c0	0.24119	3.04775	5.30557e-06	3.24753	NA	NA	c48621.graph_c2	0.329035	8.0999	0	4.6566	NA	NA	c39314.graph_c0	0.275206	282.732	0	9.31606	NA	NA	c43311.graph_c0
c41135.graph_c0	0.0368834	349.068	0	12.664	Venom serine protease (Precursor) OS=Polistes dominula (European paper wasp) PE=2 SV=1	secreted salivary trypsin [Triatoma brasiliensis]	c49357.graph_c0	0	184.926	0	10.3117	Arginine kinase GN=ARGK OS=Schistocerca americana (American grasshopper) PE=2 SV=1	arginine kinase [Triatoma infestans]	c33809.graph_c0	0.178099	7.29773	7.77081e-09	5.30567	NA	NA	c45756.graph_c0	0.0943591	44.1352	0	8.05038	Putative sodium/calcium exchanger 6 (Precursor) GN=ncx-6 OS=Caenorhabditis elegans PE=3 SV=3	Sodium/potassium/calcium exchanger 6 [Acromyrmex echinatior]	c24571.graph_c0	2.80733	27.7882	6.32827e-15	3.21737	Putative mediator of RNA polymerase II transcription subunit 26 GN=med26 OS=Dictyostelium discoideum (Slime mold) PE=3 SV=2	CBN-NPP-4 protein [Caenorhabditis brenneri]	c36179.graph_c0	0	3.37647	7.18642e-07	4.62671	Histone H3 OS=Leishmania infantum PE=2 SV=1	histone H3 [Leishmania donovani]	c49807.graph_c0	0	64.2742	0	9.31159	23 kDa integral membrane protein OS=Schistosoma mansoni (Blood fluke) PE=2 SV=1	tetraspanin family protein [Branchiostoma belcheri tsingtauense]	c33871.graph_c0
c27153.graph_c0	0	794.38	0	12.6616	Uncharacterized proline-rich protein (Fragment) OS=Owenia fusiformis PE=4 SV=1	cuticular protein CPG12 [Papilio xuthus]	c37596.graph_c0	0	8.30164	0	10.2546	NA	AAEL017355-PA [Aedes aegypti]	c42519.graph_c0	0	0.697328	5.14438e-05	5.29645	Probable RNA-directed DNA polymerase from transposon BS GN=RTase OS=Drosophila melanogaster (Fruit fly) PE=2 SV=1	putative pol-like protein [Danaus plexippus]	c39424.graph_c0	0.119043	41.6708	0	8.05035	NA	PREDICTED: uncharacterized protein LOC101737608 [Bombyx mori]	c35209.graph_c0	44.6364	415.736	0	3.18011	Adult-specific rigid cuticular protein 15.5 OS=Araneus diadematus (European garden spider) PE=1 SV=1	DD5 [Marsupenaeus japonicus]	c27016.graph_c0	0	7.85566	7.18642e-07	4.62671	NA	NA	c26960.graph_c0	0	85.8178	0	9.30398	NA	Uncharacterized protein C1orf194 [Harpegnathos saltator]	c48157.graph_c3
c34049.graph_c0	0.135444	812.719	0	12.6056	Mite allergen Lep d 7 (Precursor) OS=Lepidoglyphus destructor (Fodder mite) PE=1 SV=1	unknown secreted protein [Riptortus pedestris]	c25425.graph_c0	0	34.2832	0	10.2415	Calphotin GN=Cpn OS=Drosophila melanogaster (Fruit fly) PE=2 SV=2	PREDICTED: hypothetical protein LOC100652315 [Bombus terrestris]	c11566.graph_c0	0	2.39882	5.14438e-05	5.29645	NA	NA	c21063.graph_c0	0.0654269	30.5368	0	8.04728	NA	PREDICTED: histone H5-like [Hydra magnipapillata]	c19925.graph_c0	4.10022	38.1984	0	3.15751	Protein takeout (Precursor) GN=to OS=Drosophila melanogaster (Fruit fly) PE=2 SV=1	hypothetical protein [Locusta migratoria]	c43113.graph_c0	0	3.02765	7.18642e-07	4.62671	NA	NA	c46416.graph_c0	0	26.5403	0	9.28863	Myb-like protein X GN=mybX OS=Dictyostelium discoideum (Slime mold) PE=3 SV=1	hypothetical protein TcasGA2_TC030713 [Tribolium castaneum]	c36190.graph_c0
c34869.graph_c0	0	473.957	0	12.5852	Probable salivary secreted peptide (Precursor) OS=Bombus ignitus (Bumblebee) PE=2 SV=1	putative salivary secreted protein [Triatoma infestans]	c41165.graph_c0	0	32.9606	0	10.237	Myb-like protein X GN=mybX OS=Dictyostelium discoideum (Slime mold) PE=3 SV=1	hypothetical protein CLF_100574 [Clonorchis sinensis]	c25094.graph_c0	0	1.47027	6.56744e-05	5.25183	NA	NA	c47660.graph_c3	0	3.69719	0	8.03813	Uncharacterized protein DDB_G0271670 (Precursor) GN=DDB_G0271670 OS=Dictyostelium discoideum (Slime mold) PE=4 SV=1	hypothetical protein CLF_100574 [Clonorchis sinensis]	c26217.graph_c1	0.723633	8.12805	3.20342e-06	3.14747	NA	trialysin [Triatoma infestans]	c36411.graph_c0	0	3.01726	7.18642e-07	4.62671	Heat shock protein 68 GN=Hsp68 OS=Drosophila melanogaster (Fruit fly) PE=1 SV=1	70 kDa heat shock protein [Lygus hesperus]	c41811.graph_c1	0.475842	395.645	0	9.27999	Probable serine/threonine-protein kinase DDB_G0281745 GN=DDB_G0281745 OS=Dictyostelium discoideum (Slime mold) PE=3 SV=1	LISK family protein kinase [Dictyostelium discoideum AX4]	c27140.graph_c0
c46278.graph_c0	0	166.156	0	12.5818	Twitchin GN=unc-22 OS=Caenorhabditis elegans PE=1 SV=3	PREDICTED: similar to AGAP007556-PA [Tribolium castaneum]	c24873.graph_c0	0	73.5186	0	10.2237	Nucleolar protein 58 GN=nop58 OS=Dictyostelium discoideum (Slime mold) PE=3 SV=1	hypothetical protein CLF_100574 [Clonorchis sinensis]	c32351.graph_c0	0	1.78456	6.56744e-05	5.25183	NA	NA	c41773.graph_c0	0	5.62851	0	8.01943	NA	aldose 1-epimerase, putative [Pediculus humanus corporis]	c45341.graph_c0	0.0785395	0.831768	1.89122e-07	3.14333	Putative uncharacterized protein DDB_G0282133 GN=DDB_G0282133 OS=Dictyostelium discoideum (Slime mold) PE=4 SV=2	PREDICTED: hypothetical protein LOC100120686 [Nasonia vitripennis]	c48339.graph_c3	0.0704982	2.10221	9.44023e-13	4.60672	NA	NA	c47378.graph_c0	0	78.88	0	9.2796	NA	hypothetical protein EAG_14931 [Camponotus floridanus]	c35532.graph_c0
c48750.graph_c0	0	673.237	0	12.5668	Period circadian protein (Fragment) GN=per OS=Drosophila serrata (Fruit fly) PE=3 SV=1	predicted protein [Culex quinquefasciatus]	c51789.graph_c0	0	201.207	0	10.2222	Cuticle protein 21 GN=ACP21 OS=Locusta migratoria (Migratory locust) PE=1 SV=1	PREDICTED: cuticle protein-like [Bombus terrestris]	c50544.graph_c0	0.162044	9.769	1.47502e-06	5.22649	NA	NA	c42614.graph_c0	0	3.132	0	8.01314	NA	PREDICTED: LOW QUALITY PROTEIN: tetratricopeptide repeat protein 18-like [Bombus impatiens]	c47031.graph_c1	2.27879	20.751	4.44089e-16	3.11947	NA	NA	c47874.graph_c2	0.138231	7.85867	7.39774e-09	4.60273	NA	NA	c39849.graph_c1	2.01165	1376.05	0	9.27731	NA	NA	c49163.graph_c1
c49079.graph_c1	0.246823	994.435	0	12.5638	Dehydrogenase/reductase SDR family protein 7-like GN=DDB_G0274201 OS=Dictyostelium discoideum (Slime mold) PE=3 SV=1	oxidoreductase [Triatoma infestans]	c47078.graph_c0	0	26.8688	0	10.2058	NA	GI12802 [Drosophila mojavensis]	c35826.graph_c0	0	2.09246	8.42743e-05	5.20579	Putative uncharacterized protein DDB_G0271982 GN=DDB_G0271982 OS=Dictyostelium discoideum (Slime mold) PE=4 SV=1	hypothetical protein [Monosiga brevicollis MX1]	c38480.graph_c0	0.0277251	12.3824	0	7.98384	Putative glutaminase 2 GN=glna-2 OS=Caenorhabditis elegans PE=3 SV=2	hypothetical protein YQE_02510, partial [Dendroctonus ponderosae]	c39587.graph_c0	2.19087	19.7161	0	3.11233	Pro-resilin (Precursor) GN=resilin OS=Drosophila melanogaster (Fruit fly) PE=1 SV=1	hypothetical protein TcasGA2_TC006981 [Tribolium castaneum]	c45296.graph_c0	78.7274	1634.17	0	4.60216	NA	NA	c17317.graph_c0	0.0255895	42.9846	0	9.27638	NA	hypothetical protein CLF_100574 [Clonorchis sinensis]	c38510.graph_c0
c46119.graph_c0	0.0537141	465.937	0	12.5383	NA	NA	c44795.graph_c0	0	49.189	0	10.1982	NA	hypothetical protein CpipJ_CPIJ012144 [Culex quinquefasciatus]	c14021.graph_c0	0	4.78034	8.42743e-05	5.20579	NA	NA	c41892.graph_c1	0	6.09521	0	7.96833	Micronuclear linker histone-gamma GN=MLH OS=Tetrahymena thermophila (strain SB210) PE=1 SV=2	PDS5-like protein [Trichomonas vaginalis]	c38648.graph_c0	8.01465	71.6652	0	3.10661	NA	hypothetical protein YQE_03909, partial [Dendroctonus ponderosae]	c34461.graph_c0	0.304738	8.3567	2.07501e-13	4.57667	60 kDa heat shock protein, mitochondrial (Precursor) GN=Hsp60 OS=Drosophila melanogaster (Fruit fly) PE=1 SV=3	heat shock protein 60 [Frankliniella occidentalis]	c46103.graph_c0	0.0674572	113.189	0	9.2748	NA	PREDICTED: similar to 16 kDa thioredoxion [Tribolium castaneum]	c44382.graph_c0
c45205.graph_c0	0.599444	2350.55	0	12.5247	Protease inhibitor SGPI-2 (Precursor) OS=Schistocerca gregaria (Desert locust) PE=1 SV=1	hypothetical protein AND_09044 [Anopheles darlingi]	c23986.graph_c0	0	52.2604	0	10.1645	Protein takeout (Precursor) GN=to OS=Drosophila melanogaster (Fruit fly) PE=2 SV=1	PREDICTED: protein takeout-like [Acyrthosiphon pisum]	c35651.graph_c0	0	2.27788	8.42743e-05	5.20579	NA	NA	c34000.graph_c0	0	8.87721	0	7.94869	Protein KBP homolog GN=CG14043 OS=Drosophila melanogaster (Fruit fly) PE=2 SV=1	hypothetical protein Phum_PHUM612470 [Pediculus humanus corporis]	c46456.graph_c0	0.188718	2.54367	0.0021622	3.05276	NA	NA	c47355.graph_c0	2.47264	51.5354	0	4.57515	NA	hypothetical protein AaeL_AAEL004188 [Aedes aegypti]	c43709.graph_c0	0.21483	168.711	0	9.27356	Dynein intermediate chain 3, ciliary OS=Heliocidaris crassispina (Sea urchin) PE=2 SV=1	dynein intermediate chain 3, ciliary, putative [Pediculus humanus corporis]	c40570.graph_c0
c43467.graph_c0	0.0926719	790.028	0	12.5132	Ejaculatory bulb-specific protein 3 (Precursor) GN=PebIII OS=Drosophila melanogaster (Fruit fly) PE=1 SV=2	chemosensory protein 3 [Apolygus lucorum]	c43657.graph_c0	0	8.83801	0	10.1598	Muscle M-line assembly protein unc-89 GN=unc-89 OS=Caenorhabditis elegans PE=1 SV=3	hypothetical protein YQE_05867, partial [Dendroctonus ponderosae]	c52226.graph_c0	0	8.325	8.42743e-05	5.20579	NA	NA	c26456.graph_c0	0	11.1363	0	7.92878	Transcription elongation factor S-II GN=TfIIS OS=Drosophila melanogaster (Fruit fly) PE=2 SV=1	transcription elongation factor s-ii [Riptortus pedestris]	c21297.graph_c0	0.492857	5.72043	0.000374916	3.02693	DNA-binding protein Ets97D GN=Ets97D OS=Drosophila melanogaster (Fruit fly) PE=1 SV=2	epithelium specific ets factor 3, ese3, putative [Pediculus humanus corporis]	c61864.graph_c0	0	2.90412	1.71675e-06	4.54027	NA	hypothetical protein BRAFLDRAFT_100552 [Branchiostoma floridae]	c43386.graph_c1	0	103.334	0	9.27181	Putative inorganic phosphate cotransporter GN=Picot OS=Drosophila ananassae (Fruit fly) PE=3 SV=1	PREDICTED: putative inorganic phosphate cotransporter-like isoform 1 [Acyrthosiphon pisum]	c39888.graph_c0
c48709.graph_c1	0.911621	2481.51	0	12.4157	Tropomyosin OS=Lepisma saccharina (Silverfish) PE=2 SV=1	PREDICTED: tropomyosin-2-like isoform 1 [Acyrthosiphon pisum]	c37715.graph_c0	0	81.6964	0	10.1567	D-galactoside-specific lectin OS=Heliocidaris crassispina (Sea urchin) PE=1 SV=1	Rhamnose-binding lectin [Crassostrea gigas]	c12124.graph_c0	0	2.35765	0.000108724	5.15823	NA	NA	c34703.graph_c0	0	6.09999	0	7.92878	60 kDa heat shock protein, mitochondrial (Precursor) GN=Hsp60 OS=Drosophila melanogaster (Fruit fly) PE=1 SV=3	heat shock protein 60, isoform A [Drosophila melanogaster]	c38972.graph_c0	0.227018	2.25243	3.86253e-06	3.01784	Cathepsin L light chain (Precursor) OS=Sarcophaga peregrina (Flesh fly) PE=1 SV=1	PREDICTED: cathepsin L-like [Apis florea]	c37791.graph_c0	0.287499	8.97364	2.82602e-11	4.53453	Ejaculatory bulb-specific protein 3 (Precursor) GN=PebIII OS=Drosophila melanogaster (Fruit fly) PE=1 SV=2	chemosensory protein 1 [Apolygus lucorum]	c25871.graph_c0	0.0630275	105.524	0	9.27164	U8 snoRNA-decapping enzyme GN=NUDT16 OS=Homalodisca vitripennis (Glassy-winged sharpshooter) PE=1 SV=1	U8 snoRNA-decapping enzyme [Crassostrea gigas]	c42278.graph_c0
c47195.graph_c0	0.417522	1298.44	0	12.3951	Period circadian protein (Fragment) GN=per OS=Drosophila serrata (Fruit fly) PE=3 SV=1	PREDICTED: hypothetical protein LOC100648237 [Bombus terrestris]	c35105.graph_c0	0	38.2855	0	10.1411	NA	GF25304 [Drosophila ananassae]	c12152.graph_c0	0	4.55934	0.000108724	5.15823	NA	NA	c48239.graph_c3	0	9.65186	0	7.91535	Uncharacterized histidine-rich protein DDB_G0274557 (Precursor) GN=DDB_G0274557 OS=Dictyostelium discoideum (Slime mold) PE=4 SV=1	Hypothetical protein CBG18078 [Caenorhabditis briggsae]	c54641.graph_c0	0.336544	3.33914	3.86253e-06	3.01784	NA	NA	c29021.graph_c0	0	2.54631	2.67826e-06	4.49503	NA	NA	c41465.graph_c2	0.0685254	114.477	0	9.26847	Band 7 protein AAEL010189 GN=AAEL010189 OS=Aedes aegypti (Yellowfever mosquito) PE=3 SV=1	prohibitin, putative [Riptortus pedestris]	c12788.graph_c0
c48494.graph_c0	0.0273607	207.973	0	12.3478	Venom serine protease (Precursor) OS=Polistes dominula (European paper wasp) PE=2 SV=1	trypsin-like protease [Ranatra unicolor]	c46257.graph_c0	0	29.1129	0	10.1347	Fibroin heavy chain (Precursor) GN=FIBH OS=Bombyx mori (Silk moth) PE=1 SV=4	PREDICTED: tyrosine-protein phosphatase non-receptor type 23-like [Ceratitis capitata]	c14922.graph_c0	0	1.90437	0.000108724	5.15823	NA	NA	c49293.graph_c0	0.190626	60.688	0	7.91365	NA	NA	c36946.graph_c0	3.77487	30.2158	9.99201e-16	2.94592	Protein takeout (Precursor) GN=to OS=Drosophila melanogaster (Fruit fly) PE=2 SV=1	PREDICTED: hypothetical protein LOC100165870 [Acyrthosiphon pisum]	c35851.graph_c0	0	3.29744	2.67826e-06	4.49503	NA	NA	c19138.graph_c0	0.352341	270.745	0	9.26838	Probable protein phosphatase 2C T23F11.1 GN=T23F11.1 OS=Caenorhabditis elegans PE=3 SV=2	predicted protein [Nematostella vectensis]	c38743.graph_c0
c45430.graph_c0	0	228.816	0	12.3081	NA	NA	c27288.graph_c0	0	48.9856	0	10.1252	Nitrophorin-1 (Precursor) OS=Rhodnius prolixus (Triatomid bug) PE=1 SV=1	unnamed protein product [Triatoma dimidiata]	c36637.graph_c0	0	2.24906	0.000108724	5.15823	NA	NA	c34153.graph_c0	0.020871	8.85941	0	7.91068	NA	GK24772 [Drosophila willistoni]	c47057.graph_c0	1.74069	13.8212	0	2.94531	Salivary glue protein Sgs-3 (Precursor) GN=Sgs3 OS=Drosophila melanogaster (Fruit fly) PE=2 SV=1	mucin 96D [Drosophila melanogaster]	c25094.graph_c0	0.0480964	2.46629	4.11821e-08	4.45803	NA	NA	c49618.graph_c0	0.301025	234.639	0	9.26276	NSFL1 cofactor p47 homolog GN=nsfl1c OS=Dictyostelium discoideum (Slime mold) PE=3 SV=1	protein tyrosine phosphatase, putative [Ixodes scapularis]	c52391.graph_c0
c48995.graph_c4	0.0735525	528.435	0	12.2664	Putative odorant-binding protein A10 (Precursor) GN=a10 OS=Drosophila melanogaster (Fruit fly) PE=1 SV=2	chemosensory protein 8 [Apolygus lucorum]	c26711.graph_c0	0	97.7706	0	10.114	Elongation factor 1-alpha OS=Apis mellifera (Honeybee) PE=3 SV=1	elongation factor-1 alpha [Chiasmus sp.]	c37575.graph_c0	0	2.42453	0.000108724	5.15823	NA	NA	c43247.graph_c1	0	8.67085	0	7.89497	Nucleolar protein 58 GN=nop58 OS=Dictyostelium discoideum (Slime mold) PE=3 SV=1	hypothetical protein CAEBREN_15474 [Caenorhabditis brenneri]	c49567.graph_c0	153.833	1213.79	0	2.94005	NA	NA	c11971.graph_c0	0	4.97967	4.20536e-06	4.44833	NA	conserved hypothetical protein [Pediculus humanus corporis]	c37729.graph_c0	0.318657	239.584	0	9.25828	Tubulin alpha chain OS=Lepidoglyphus destructor (Fodder mite) PE=1 SV=2	tubulin, alpha 1 [Schistosoma japonicum]	c31645.graph_c0
c42806.graph_c0	0.105672	411.227	0	12.2524	NA	NA	c42396.graph_c0	0	44.8599	0	10.1108	NA	putative secreted salivary peptide precursor [Triatoma infestans]	c50868.graph_c0	0	1.86793	0.000108724	5.15823	NA	NA	c27253.graph_c0	0	4.50027	0	7.88812	Peptide transporter family 1 GN=yin OS=Drosophila melanogaster (Fruit fly) PE=1 SV=2	PREDICTED: peptide transporter family 1-like [Megachile rotundata]	c48882.graph_c0	0.76275	6.18243	8.01803e-13	2.93718	RNA-directed DNA polymerase from mobile element jockey GN=jockey\pol OS=Drosophila funebris (Fruit fly) PE=1 SV=1	acyl-CoA:glycerol-3-phosphate acyltransferase [Schistosoma mansoni]	c28313.graph_c0	0	2.02312	4.20536e-06	4.44833	Guanine nucleotide-binding protein subunit beta-like protein GN=LinJ28.2880 OS=Leishmania infantum PE=2 SV=1	LACK protective antigen [Leishmania donovani]	c46986.graph_c2	0.117183	135.247	0	9.25729	High mobility group protein GN=HMG OS=Tetrahymena pyriformis PE=1 SV=1	hypothetical protein CLF_100574 [Clonorchis sinensis]	c35810.graph_c0
c47318.graph_c0	0	259.029	0	12.212	NA	salivary secreted protein [Triatoma infestans]	c26686.graph_c0	0	33.0545	0	10.1076	NA	predicted protein [Naegleria gruberi]	c52656.graph_c0	0	1.94776	0.000108724	5.15823	NA	NA	c18196.graph_c0	0.160876	50.1651	0	7.88376	NA	PREDICTED: hypothetical protein LOC100678079 [Nasonia vitripennis]	c49954.graph_c0	1.43865	12.9275	1.07557e-06	2.9361	NA	NA	c52150.graph_c0	0	2.51349	4.20536e-06	4.44833	NA	NA	c26728.graph_c0	0	69.1904	0	9.25611	NA	NA	c39578.graph_c0
c20923.graph_c0	0	571.459	0	12.1903	NA	putative salivary secreted protein [Triatoma infestans]	c49517.graph_c0	0	29.8694	0	10.1044	Uncharacterized protein ZC262.3 (Precursor) GN=ZC262.3 OS=Caenorhabditis elegans PE=1 SV=2	PREDICTED: protein phosphatase 1 regulatory subunit 7-like [Bombyx mori]	c49045.graph_c0	2.1287	64.695	1.07081e-10	5.14547	Cuticle protein 18.7 OS=Locusta migratoria (Migratory locust) PE=1 SV=1	conserved hypothetical protein [Leishmania major strain Friedlin]	c38757.graph_c0	0	6.54004	0	7.86036	NA	viral A-type inclusion protein [Trichomonas vaginalis G3]	c46228.graph_c0	0.0830716	0.901981	0.000885292	2.93444	Phospholipase A1 OS=Vespula maculifrons (Eastern yellow jacket) PE=1 SV=1	PREDICTED: similar to lipase [Tribolium castaneum]	c53581.graph_c0	0	3.15498	4.20536e-06	4.44833	NA	NA	c50574.graph_c0	0.302888	347.353	0	9.24808	Uncharacterized proline-rich protein (Fragment) OS=Owenia fusiformis PE=4 SV=1	hypothetical protein LOAG_02083 [Loa loa]	c35639.graph_c0
c19708.graph_c0	0.0707664	317.501	0	12.1862	Venom serine protease (Precursor) OS=Polistes dominula (European paper wasp) PE=2 SV=1	trypsin precursor LlSgP4 [Lygus lineolaris]	c40974.graph_c0	0	41.7372	0	10.0963	Peritrophin-44 (Precursor) OS=Lucilia cuprina (Green bottle fly) PE=1 SV=1	GG15545 [Drosophila erecta]	c41082.graph_c0	0.0669461	2.90081	2.87601e-07	5.14266	NA	NA	c37729.graph_c0	0.0564121	17.2786	0	7.85797	Tubulin alpha chain OS=Lepidoglyphus destructor (Fodder mite) PE=1 SV=2	tubulin, alpha 1 [Schistosoma japonicum]	c58590.graph_c0	0.253771	2.49412	0.000258275	2.89572	NA	NA	c64290.graph_c0	0	2.30706	4.20536e-06	4.44833	NA	NA	c17898.graph_c0	0.269488	241.135	0	9.24509	NA	NA	c44299.graph_c0
c47990.graph_c0	0	431.01	0	12.1757	NA	NA	c25080.graph_c1	0	25.887	0	10.0783	60 kDa heat shock protein, mitochondrial (Precursor) GN=Hsp60 OS=Drosophila melanogaster (Fruit fly) PE=1 SV=3	PREDICTED: 60 kDa heat shock protein, mitochondrial-like isoform 1 [Nasonia vitripennis]	c46340.graph_c0	0.0988973	3.75738	8.58605e-08	5.1115	Probable RNA-directed DNA polymerase from transposon X-element GN=X-element\ORF2 OS=Drosophila melanogaster (Fruit fly) PE=3 SV=1	reverse transcriptase (put.); putative [Drosophila melanogaster]	c26909.graph_c0	0	11.3207	0	7.85333	NA	silintaphin-1 [Suberites domuncula]	c34739.graph_c0	0.124753	1.30785	0.00136484	2.88588	NA	NA	c41579.graph_c0	0	1.44173	6.64729e-06	4.40006	Transcriptional regulator ATRX homolog GN=xnp-1 OS=Caenorhabditis elegans PE=1 SV=1	hypothetical protein CAPTEDRAFT_213743 [Capitella teleta]	c41552.graph_c0	0.358655	282.349	0	9.24406	NA	PREDICTED: hypothetical protein LOC100571577 [Acyrthosiphon pisum]	c59540.graph_c0
c46084.graph_c0	0	62.4771	0	12.1219	Aminopeptidase N (Precursor) GN=APN1 OS=Plutella xylostella (Diamondback moth) PE=1 SV=1	PREDICTED: endoplasmic reticulum aminopeptidase 2-like [Acyrthosiphon pisum]	c27649.graph_c0	0	42.2857	0	10.0766	NA	hypothetical protein KGM_18639 [Danaus plexippus]	c47768.graph_c0	0.216782	12.0479	3.07048e-06	5.11071	NA	NA	c34354.graph_c0	0	8.59132	0	7.84627	Mitochondrial rRNA methyltransferase GN=mrm1 OS=Dictyostelium discoideum (Slime mold) PE=3 SV=1	PREDICTED: hypothetical protein LOC100569975 [Acyrthosiphon pisum]	c25690.graph_c0	40.5554	306.883	0	2.87935	Lazarillo protein (Precursor) OS=Schistocerca americana (American grasshopper) PE=1 SV=1	unknown secreted protein [Riptortus pedestris]	c39960.graph_c0	0	2.20121	6.64729e-06	4.40006	NA	NA	c43642.graph_c0	0.380621	297.893	0	9.23562	Hypodermin-A (Precursor) OS=Hypoderma lineatum (Early cattle grub) PE=1 SV=2	PREDICTED: uncharacterized protein LOC100875199 [Megachile rotundata]	c39254.graph_c0
c48019.graph_c1	0.0794178	510.119	0	12.1049	NA	NA	c49488.graph_c0	0.045096	95.9753	0	10.0589	Cytochrome b GN=MT-CYB OS=Samia ricini (Indian eri silkmoth) PE=3 SV=1	cytochrome b [Solenopsis richteri]	c39857.graph_c0	0	1.58476	0.000141056	5.10904	NA	NA	c43709.graph_c0	0.0475394	14.3457	0	7.83652	Dynein intermediate chain 3, ciliary OS=Heliocidaris crassispina (Sea urchin) PE=2 SV=1	dynein intermediate chain 3, ciliary, putative [Pediculus humanus corporis]	c39355.graph_c0	8.82597	67.3718	4.44089e-15	2.87809	Prisilkin-39 (Precursor) OS=Pinctada fucata (Pearl oyster) PE=1 SV=1	secretory eggshell protein precursor [Clonorchis sinensis]	c43497.graph_c0	0	1.69288	6.64729e-06	4.40006	NA	NA	c37952.graph_c0	1.37452	915.923	0	9.23414	Tubulin alpha chain OS=Lepidoglyphus destructor (Fodder mite) PE=1 SV=2	alpha-tubulin, partial [Scrobicularia plana]	c51739.graph_c0
c48411.graph_c5	0	134.196	0	12.0836	NA	NA	c46581.graph_c0	0	18.5485	0	10.0567	NA	laccase 14 [Reticulitermes flavipes]	c43962.graph_c2	0	5.41299	0.000141056	5.10904	NA	NA	c38370.graph_c0	0.0452524	18.1165	0	7.82638	NA	NA	c50269.graph_c0	0.34277	4.04259	0.00893064	2.86998	NA	NA	c57433.graph_c0	0	1.37148	6.64729e-06	4.40006	NA	NA	c40046.graph_c0	0.0326813	25.5051	0	9.2315	Dynein beta chain, ciliary OS=Tripneustes gratilla (Hawaian sea urchin) PE=1 SV=1	PREDICTED: similar to dynein heavy chain [Tribolium castaneum]	c40423.graph_c0
c22544.graph_c0	0.0947695	599.287	0	12.0823	UPF0746 protein DDB_G0281095 GN=DDB_G0281095 OS=Dictyostelium discoideum (Slime mold) PE=3 SV=1	hypothetical protein DDB_G0277075 [Dictyostelium discoideum AX4]	c37825.graph_c0	0	31.6047	0	10.0161	Counting factor associated protein D (Precursor) GN=cfaD OS=Dictyostelium discoideum (Slime mold) PE=1 SV=1	proteinase [Riptortus pedestris]	c36821.graph_c0	0.0989345	5.40521	3.57523e-06	5.08639	NA	NA	c37324.graph_c0	0.0648274	19.3344	0	7.81962	Probable nucleosome assembly protein GN=nap1 OS=Dictyostelium discoideum (Slime mold) PE=2 SV=1	nucleosome assembly protein 1-like 1 [Acyrthosiphon pisum]	c51657.graph_c0	0.245309	2.89315	0.00893064	2.86998	NA	NA	c47417.graph_c0	73.641	1320.34	0	4.39166	NA	NA	c49293.graph_c0	0.969114	718.757	0	9.21727	NA	NA	c49868.graph_c0
c33523.graph_c0	0	706.148	0	12.0716	Metallothionein-1 GN=mtl-1 OS=Caenorhabditis elegans PE=1 SV=2	metallothionein IV [Crassostrea ariakensis]	c43838.graph_c0	0	93.2343	0	10.0075	NA	NA	c41526.graph_c0	0.0735017	4.01571	3.57523e-06	5.08639	NA	NA	c42436.graph_c0	0	6.71924	0	7.81769	Axoneme-associated protein mst101(2) GN=mst101(2) OS=Drosophila hydei (Fruit fly) PE=1 SV=1	hypothetical protein EAI_03492 [Harpegnathos saltator]	c50170.graph_c0	0.847735	7.80804	8.43419e-05	2.86863	NA	PREDICTED: uncharacterized protein LOC100900542 [Metaseiulus occidentalis]	c37963.graph_c0	51.2109	904.453	0	4.36846	NA	diptericin [Rhodnius prolixus]	c17234.graph_c0	0.0488854	78.7023	0	9.21518	NA	hypothetical protein DAPPUDRAFT_311563 [Daphnia pulex]	c25005.graph_c0
c48561.graph_c10	0.0307224	190.811	0	12.0564	Venom serine protease 34 (Precursor) OS=Apis mellifera (Honeybee) PE=2 SV=1	trypsin-like protease [Ranatra unicolor]	c44639.graph_c0	0	67.2596	0	9.98657	NA	NA	c51132.graph_c0	0.0799629	4.36871	3.57523e-06	5.08639	NA	NA	c25611.graph_c0	0	18.2316	0	7.81769	NA	NA	c52252.graph_c0	0.481473	4.02598	1.2458e-06	2.85402	NA	NA	c17979.graph_c0	0	1.20103	1.05794e-05	4.35012	Sperm-specific protein Don juan GN=dj OS=Drosophila melanogaster (Fruit fly) PE=2 SV=2	hypothetical protein TcasGA2_TC015757 [Tribolium castaneum]	c48851.graph_c0	0.167103	132.056	0	9.2067	Peptide transporter family 1 GN=yin OS=Drosophila melanogaster (Fruit fly) PE=1 SV=2	PREDICTED: peptide transporter family 1-like [Apis florea]	c39481.graph_c0
c47235.graph_c0	0.663868	1484.52	0	12.055	Lysosomal aspartic protease (Precursor) GN=AAEL006169 OS=Aedes aegypti (Yellowfever mosquito) PE=1 SV=2	cathepsin D [Riptortus pedestris]	c25980.graph_c0	0	7.07621	0	9.97778	NA	AAEL017355-PA [Aedes aegypti]	c27786.graph_c0	0.0940984	5.05235	4.17114e-06	5.06166	NA	NA	c43764.graph_c2	0.08523	22.1188	0	7.79038	Transport and Golgi organization protein 1 (Precursor) GN=Tango1 OS=Drosophila melanogaster (Fruit fly) PE=1 SV=2	PREDICTED: similar to Transport and Golgi organization 1 CG11098-PA [Tribolium castaneum]	c49746.graph_c0	40.046	293.857	1.77636e-15	2.8281	NA	NA	c37641.graph_c0	0	1.6042	1.05794e-05	4.35012	NA	PREDICTED: endothelin-converting enzyme 1-like [Bombus impatiens]	c37019.graph_c0	0.435909	314.842	0	9.20036	Putative inorganic phosphate cotransporter GN=Picot OS=Drosophila ananassae (Fruit fly) PE=3 SV=1	PREDICTED: putative inorganic phosphate cotransporter-like isoform 1 [Acyrthosiphon pisum]	c13174.graph_c0
c45690.graph_c0	0.440216	1237.17	0	12.0442	Probable salivary secreted peptide (Precursor) OS=Bombus ignitus (Bumblebee) PE=2 SV=1	unkown protein [Riptortus pedestris]	c45858.graph_c3	0	59.0519	0	9.9636	NA	NA	c34619.graph_c0	0	2.12188	0.000184077	5.05812	NA	PREDICTED: RNA-directed DNA polymerase from mobile element jockey-like [Acyrthosiphon pisum]	c26440.graph_c0	0	13.9144	0	7.78852	PXMP2/4 family protein 2 GN=DDB_G0278529 OS=Dictyostelium discoideum (Slime mold) PE=3 SV=1	PREDICTED: similar to AGAP001778-PA [Tribolium castaneum]	c49372.graph_c0	2.4099	18.3596	5.14e-10	2.82236	Prisilkin-39 (Precursor) OS=Pinctada fucata (Pearl oyster) PE=1 SV=1	glycine/tyrosine-rich eggshell protein [Opisthorchis viverrini]	c54551.graph_c0	0	0.991571	1.05794e-05	4.35012	NA	hypothetical protein SINV_00831 [Solenopsis invicta]	c26562.graph_c0	0.413186	357.375	0	9.19614	NA	NA	c39369.graph_c0
c47794.graph_c0	0.241688	558.883	0	11.9337	Uncharacterized protein DDB_G0271670 (Precursor) GN=DDB_G0271670 OS=Dictyostelium discoideum (Slime mold) PE=4 SV=1	PREDICTED: hypothetical protein LOC100652315 [Bombus terrestris]	c37009.graph_c0	0	22.5337	0	9.96181	Calphotin GN=Cpn OS=Drosophila melanogaster (Fruit fly) PE=2 SV=2	PREDICTED: uncharacterized protein LOC100869916 [Apis florea]	c25412.graph_c0	0	1.97071	0.000184077	5.05812	NA	NA	c46273.graph_c0	0	1.34865	0	7.78852	Uncharacterized protein PFB0145c GN=PFB0145c OS=Plasmodium falciparum (isolate 3D7) PE=2 SV=1	viral A-type inclusion protein [Trichomonas vaginalis G3]	c47513.graph_c3	32.297	233.632	2.22045e-16	2.81582	Enolase-phosphatase E1 GN=CPIJ009638 OS=Culex quinquefasciatus (Southern house mosquito) PE=3 SV=1	hypothetical protein CLF_100574 [Clonorchis sinensis]	c50213.graph_c0	0	1.73584	1.05794e-05	4.35012	Acyl-CoA Delta(11) desaturase GN=D11DS OS=Trichoplusia ni (Cabbage looper) PE=1 SV=2	delta9-acyl-CoA desaturase [Delia antiqua]	c34529.graph_c1	1.14259	756.671	0	9.18472	Enolase-phosphatase E1 GN=CPIJ009638 OS=Culex quinquefasciatus (Southern house mosquito) PE=3 SV=1	hypothetical protein CLF_100574 [Clonorchis sinensis]	c43255.graph_c0
c44042.graph_c0	0.153903	361.636	0	11.9142	Venom serine protease (Precursor) OS=Polistes dominula (European paper wasp) PE=2 SV=1	salivary trypsin [Triatoma infestans]	c41396.graph_c0	0	85.9008	0	9.96003	NA	NA	c26431.graph_c0	0	2.27756	0.000184077	5.05812	NA	NA	c43436.graph_c0	0.0297546	11.5828	0	7.78604	Putative inorganic phosphate cotransporter GN=Picot OS=Drosophila ananassae (Fruit fly) PE=3 SV=1	PREDICTED: putative inorganic phosphate cotransporter [Apis mellifera]	c24580.graph_c0	1.97826	16.048	2.23988e-06	2.81109	NA	NA	c41511.graph_c0	0	3.2297	1.05794e-05	4.35012	Metallothionein 20-I isoforms A and B OS=Mytilus edulis (Blue mussel) PE=1 SV=1	hypothetical protein [Trichomonas vaginalis G3]	c33748.graph_c0	0	28.0031	0	9.18327	NA	hypothetical protein DDB_G0268696 [Dictyostelium discoideum AX4]	c26085.graph_c0
c37594.graph_c0	0.121191	676.821	0	11.9031	Fungal protease inhibitor-1 (Precursor) GN=fpi-1 OS=Antheraea mylitta (Tasar silkworm) PE=1 SV=1	cysteine rich secreted protein [Riptortus pedestris]	c42783.graph_c0	0	27.9942	0	9.95287	Chitinase-like protein EN03 (Precursor) GN=EN03 OS=Bombyx mori (Silk moth) PE=1 SV=1	putative imaginal disc growth factor [Oncometopia nigricans]	c38000.graph_c0	0	3.23187	0.000184077	5.05812	NA	NA	c33317.graph_c0	0.0634461	24.6343	0	7.78232	NA	PREDICTED: gamma-glutamylcyclotransferase-like [Bombus terrestris]	c35649.graph_c0	33.6372	241.59	3.33067e-15	2.79763	NA	NA	c25222.graph_c0	0	3.62584	1.05794e-05	4.35012	NA	NA	c42798.graph_c5	1.22645	814.933	0	9.1801	Tubulin beta chain OS=Paracentrotus lividus (Common sea urchin) PE=2 SV=1	beta-tubulin [Haliotis discus discus]	c36523.graph_c0
c27146.graph_c0	0	274.46	0	11.8894	Period circadian protein (Fragment) GN=per OS=Drosophila serrata (Fruit fly) PE=3 SV=1	GE18860 [Drosophila yakuba]	c53448.graph_c0	0	222.267	0	9.95287	NA	NA	c37640.graph_c0	0.0915165	4.82752	4.87619e-06	5.0365	NA	NA	c39347.graph_c1	0	12.4564	0	7.78114	NADH dehydrogenase [ubiquinone] 1 alpha subcomplex subunit 9, mitochondrial (Precursor) GN=ndufa9 OS=Dictyostelium discoideum (Slime mold) PE=3 SV=1	AGAP010792-PA [Anopheles gambiae str. PEST]	c33683.graph_c0	0.168871	1.6439	0.00326206	2.78356	NA	NA	c45541.graph_c0	0	2.04708	1.05794e-05	4.35012	NA	NA	c44031.graph_c0	0.0335491	52.4705	0	9.17345	Probable 3&apos;,5&apos;-cyclic phosphodiesterase pde-5 GN=pde-5 OS=Caenorhabditis elegans PE=3 SV=3	PREDICTED: similar to phosphodiesterase 10A [Tribolium castaneum]	c43398.graph_c3
c24943.graph_c0	0.410145	1032.02	0	11.8847	Uncharacterized histidine-rich protein DDB_G0274557 (Precursor) GN=DDB_G0274557 OS=Dictyostelium discoideum (Slime mold) PE=4 SV=1	PREDICTED: hypothetical protein [Tribolium castaneum]	c20029.graph_c0	1.03986	1381	0	9.93292	Cuticle protein GN=Ccp84Ab OS=Anopheles gambiae (African malaria mosquito) PE=2 SV=3	cuticle protein, putative [Riptortus pedestris]	c25112.graph_c0	0.850822	24.6668	8.80479e-10	5.03121	Adult-specific rigid cuticular protein 12.4 OS=Araneus diadematus (European garden spider) PE=1 SV=1	DD5 [Marsupenaeus japonicus]	c41889.graph_c0	0	9.41094	0	7.77372	NA	GK14165 [Drosophila willistoni]	c25561.graph_c0	136.071	954.576	1.44329e-15	2.77269	Histidine-rich glycoprotein (Precursor) OS=Plasmodium lophurae PE=4 SV=1	histidine-rich jaw structural protein [Alitta virens]	c53360.graph_c0	0	1.50046	1.05794e-05	4.35012	NA	NA	c27538.graph_c0	0.0349839	54.3608	0	9.16411	NA	hypothetical protein IMG5_109580 [Ichthyophthirius multifiliis]	c16670.graph_c0
c34617.graph_c1	0	109.111	0	11.8773	Lysosomal aspartic protease (Precursor) GN=AAEL006169 OS=Aedes aegypti (Yellowfever mosquito) PE=1 SV=2	cathepsin D [Riptortus pedestris]	c33313.graph_c0	0	47.5329	0	9.92386	Lipase 3 (Precursor) GN=Lip3 OS=Drosophila melanogaster (Fruit fly) PE=2 SV=1	lipase 1 precursor [Riptortus pedestris]	c42752.graph_c0	0.19665	6.62226	5.7618e-08	5.02409	NA	NA	c26950.graph_c0	0	4.0039	0	7.75122	MATH and LRR domain-containing protein PFE0570w GN=PFE0570w OS=Plasmodium falciparum (isolate 3D7) PE=2 SV=1	hypothetical protein [Trichomonas vaginalis G3]	c43581.graph_c0	0.466504	4.19193	0.000862474	2.77096	NA	NA	c47533.graph_c1	190.83	3295.31	0	4.34049	NA	NA	c41493.graph_c0	0.274475	178.731	0	9.16041	Uncharacterized protein PF11_0213 GN=PF11_0213 OS=Plasmodium falciparum (isolate 3D7) PE=2 SV=2	hypothetical protein [Trichomonas vaginalis G3]	c49990.graph_c0
c33982.graph_c0	0	239.031	0	11.8535	NA	unknown secreted protein, partial [Riptortus pedestris]	c39174.graph_c1	0	38.9544	0	9.92386	Putative lysozyme-like protein (Precursor) GN=alyL OS=Dictyostelium discoideum (Slime mold) PE=3 SV=2	hemolysin-like secreted salivary protein 1 [Triatoma infestans]	c47437.graph_c0	0	1.04758	0.000241695	5.00534	NA	protein C20orf121, putative [Pediculus humanus corporis]	c51425.graph_c0	0	6.95505	0	7.75122	NA	NA	c41318.graph_c0	1202.26	8354.22	2.77556e-15	2.75907	NA	NA	c27814.graph_c0	0	0.725723	1.69571e-05	4.29839	Cytosol aminopeptidase GN=lap OS=Dictyostelium discoideum (Slime mold) PE=1 SV=1	PREDICTED: similar to GA19547-PA [Tribolium castaneum]	c27799.graph_c0	0.342198	253.761	0	9.15784	Fat body protein 2 GN=Fbp2 OS=Drosophila melanogaster (Fruit fly) PE=2 SV=2	alcohol dehydrogenase, putative [Pediculus humanus corporis]	c50332.graph_c0
c20695.graph_c0	0	323.621	0	11.8382	Adult-specific cuticular protein ACP-20 (Precursor) GN=ACP20 OS=Tenebrio molitor (Yellow mealworm beetle) PE=1 SV=1	cuticular proteinRR-2 motif 126 [Antheraea yamamai]	c49901.graph_c0	0.103278	198.708	0	9.91345	Cuticle protein 16.5, isoform B OS=Locusta migratoria (Migratory locust) PE=1 SV=1	hypothetical protein CpipJ_CPIJ000499 [Culex quinquefasciatus]	c26693.graph_c0	0	4.64542	0.000241695	5.00534	NA	NA	c44404.graph_c0	0	9.99702	0	7.74364	NA	PREDICTED: trypsin-1-like [Megachile rotundata]	c35377.graph_c0	0.565	4.53303	3.19722e-05	2.75109	NA	NA	c47590.graph_c0	0	1.35425	1.69571e-05	4.29839	Trypsin 3A1 (Precursor) GN=AAEL007818 OS=Aedes aegypti (Yellowfever mosquito) PE=2 SV=2	PREDICTED: tripartite motif-containing protein 2-like [Bombus impatiens]	c45281.graph_c0	0.083588	70.3388	0	9.15653	Calponin homology domain-containing protein DDB_G0272472 GN=DDB_G0272472 OS=Dictyostelium discoideum (Slime mold) PE=4 SV=1	myelin transcription factor 1, myt1, putative [Pediculus humanus corporis]	c27335.graph_c0
c43940.graph_c0	0	183.547	0	11.8301	NA	NA	c45647.graph_c0	0	29.9833	0	9.89052	Peritrophin-44 (Precursor) OS=Lucilia cuprina (Green bottle fly) PE=1 SV=1	GH17129 [Drosophila grimshawi]	c27000.graph_c0	0	1.05118	0.000241695	5.00534	NA	NA	c27324.graph_c0	0	17.6315	0	7.73603	ATPase inhibitor mai-2, mitochondrial (Precursor) GN=mai-2 OS=Caenorhabditis elegans PE=3 SV=1	PREDICTED: similar to ATPase inhibitor-like protein [Tribolium castaneum]	c48266.graph_c2	0.759237	5.54317	1.79235e-08	2.74299	NA	PREDICTED: hypothetical protein LOC100572018 [Acyrthosiphon pisum]	c33819.graph_c0	0	0.96718	1.69571e-05	4.29839	Probable nucleosome assembly protein GN=nap1 OS=Dictyostelium discoideum (Slime mold) PE=2 SV=1	nucleosome assembly protein 1-like 1 [Acyrthosiphon pisum]	c41892.graph_c0	0.0824169	88.2301	0	9.14886	Holotricin-3 (Precursor) OS=Holotrichia diomphalia (Korean black chafer) PE=1 SV=2	PREDICTED: DNA replication licensing factor MCM8 [Apis mellifera]	c32425.graph_c0
c17648.graph_c0	0	189.579	0	11.8018	NA	cysteine rich secreted protein [Riptortus pedestris]	c35162.graph_c1	0	54.8522	0	9.89052	Lysosomal aspartic protease (Precursor) GN=AAEL006169 OS=Aedes aegypti (Yellowfever mosquito) PE=1 SV=2	cathepsin D [Triatoma infestans]	c37798.graph_c0	0	2.0164	0.000241695	5.00534	NA	NA	c24652.graph_c0	0	16.5217	0	7.73603	Turripeptide Gsg9.2 (Precursor) OS=Gemmula sogodensis (Gem-turris) PE=2 SV=1	RecName: Full=Turripeptide Gsg9.2; Flags: Precursor	c48500.graph_c0	0.647875	4.94844	2.47968e-06	2.74165	Probable peroxisomal membrane protein PEX13 GN=pex13 OS=Dictyostelium discoideum (Slime mold) PE=3 SV=1	PREDICTED: hypothetical protein isoform 2 [Tribolium castaneum]	c31834.graph_c0	0	3.8883	1.69571e-05	4.29839	NA	NA	c23428.graph_c0	0	76.4412	0	9.14401	NA	NA	c49389.graph_c0
c48135.graph_c2	0.0224592	116.184	0	11.7927	DNA ligase 1 GN=lig1 OS=Dictyostelium discoideum (Slime mold) PE=3 SV=1	hypothetical protein CLF_100574 [Clonorchis sinensis]	c39256.graph_c0	0	47.5797	0	9.88111	Translation elongation factor 2 GN=tef2 OS=Bombyx mori (Silk moth) PE=1 SV=1	elongation factor, partial [Adelphocoris lineolatus]	c49644.graph_c0	0	4.00747	0.000241695	5.00534	NA	NA	c46854.graph_c2	0.0622319	23.2239	0	7.72527	Calmodulin GN=calA OS=Dictyostelium discoideum (Slime mold) PE=1 SV=3	EF hand family protein [Trichomonas vaginalis G3]	c47589.graph_c3	0.349878	3.27494	0.00505403	2.72954	NA	NA	c35975.graph_c0	0	2.81138	1.69571e-05	4.29839	NA	NA	c37996.graph_c0	0.301096	273.638	0	9.13928	Putative inorganic phosphate cotransporter GN=Picot OS=Drosophila melanogaster (Fruit fly) PE=1 SV=1	PREDICTED: putative inorganic phosphate cotransporter-like isoform 1 [Acyrthosiphon pisum]	c50266.graph_c0
c40658.graph_c0	0	378.909	0	11.7918	NA	NA	c37487.graph_c0	0	19.9974	0	9.87923	Glucose dehydrogenase [acceptor] short protein (Precursor) GN=Gld OS=Drosophila melanogaster (Fruit fly) PE=3 SV=3	PREDICTED: glucose dehydrogenase [acceptor]-like [Bombus impatiens]	c26655.graph_c0	0.365362	11.4949	3.68703e-08	4.98039	NA	NA	c38137.graph_c0	0.240976	55.9931	0	7.72494	NA	GM12727 [Drosophila sechellia]	c27624.graph_c1	18.745	128.45	3.69704e-14	2.72752	Endocuticle structural glycoprotein SgAbd-2 OS=Schistocerca gregaria (Desert locust) PE=1 SV=1	RecName: Full=Endocuticle structural glycoprotein SgAbd-2	c50170.graph_c0	0.170826	7.80749	2.52744e-07	4.29718	NA	PREDICTED: uncharacterized protein LOC100900542 [Metaseiulus occidentalis]	c44961.graph_c0	0.043473	46.1797	0	9.13769	Putative leucine-rich repeat-containing protein DDB_G0290503 GN=DDB_G0290503 OS=Dictyostelium discoideum (Slime mold) PE=4 SV=1	hypothetical protein [Trichomonas vaginalis G3]	c25566.graph_c0
c41681.graph_c0	0.0426806	219.404	0	11.7836	Venom serine protease (Precursor) OS=Polistes dominula (European paper wasp) PE=2 SV=1	serine protease [Panstrongylus megistus]	c27089.graph_c0	0	86.7273	0	9.86404	Probable salivary secreted peptide (Precursor) OS=Bombus ignitus (Bumblebee) PE=2 SV=1	conserved secreted protein [Oncopeltus fasciatus]	c41920.graph_c0	0.0400997	2.00195	7.88939e-06	4.95826	NA	NA	c50049.graph_c0	0.106356	29.6874	0	7.72422	NA	PREDICTED: hypothetical protein LOC100572183 [Acyrthosiphon pisum]	c44209.graph_c1	0.796792	6.26485	4.46179e-05	2.72264	NA	NA	c39130.graph_c0	0.243142	6.32427	9.66594e-10	4.27619	NA	NA	c49620.graph_c0	0	79.2399	0	9.13688	NA	NA	c41310.graph_c0
c46789.graph_c0	0.0853268	236.689	0	11.7641	Venom serine protease 34 (Precursor) OS=Apis mellifera (Honeybee) PE=2 SV=1	salivary trypsin [Triatoma infestans]	c25077.graph_c0	0	45.6452	0	9.86021	NA	hemolysin-like secreted salivary protein 1 [Triatoma infestans]	c42142.graph_c0	0.502993	14.3562	5.63589e-09	4.95469	NA	NA	c39942.graph_c0	0.0405543	15.0934	0	7.72138	NA	NA	c25257.graph_c0	4.76546	32.7109	8.6442e-13	2.71926	Pro-resilin (Precursor) GN=resilin OS=Drosophila melanogaster (Fruit fly) PE=1 SV=1	hypothetical protein BRAFLDRAFT_104189 [Branchiostoma floridae]	c38722.graph_c1	0.16237	4.97751	1.3559e-08	4.27124	NA	NA	c43764.graph_c2	0.353057	239.841	0	9.12964	Transport and Golgi organization protein 1 (Precursor) GN=Tango1 OS=Drosophila melanogaster (Fruit fly) PE=1 SV=2	PREDICTED: similar to Transport and Golgi organization 1 CG11098-PA [Tribolium castaneum]	c40625.graph_c0
c33082.graph_c0	0.279543	667.301	0	11.7051	Period circadian protein (Fragment) GN=per OS=Drosophila serrata (Fruit fly) PE=3 SV=1	hypothetical protein TcasGA2_TC007266 [Tribolium castaneum]	c46750.graph_c2	0	83.1013	0	9.85446	NA	NA	c28688.graph_c0	0	1.39817	0.00031939	4.95055	Endonuclease GN=POL OS=Drosophila melanogaster (Fruit fly) PE=4 SV=1	hypothetical protein TcasGA2_TC009399 [Tribolium castaneum]	c49096.graph_c0	0	4.8136	0	7.72067	MATH and LRR domain-containing protein PFE0570w GN=PFE0570w OS=Plasmodium falciparum (isolate 3D7) PE=2 SV=1	hypothetical protein CLF_100574 [Clonorchis sinensis]	c21978.graph_c0	15.2338	101.902	1.98841e-13	2.69001	NA	hypothetical protein DAPPUDRAFT_329053 [Daphnia pulex]	c49774.graph_c0	5.07385	84.8403	0	4.2695	Heat shock protein 68 GN=Hsp68 OS=Drosophila melanogaster (Fruit fly) PE=1 SV=1	70 kDa heat shock protein, partial [Pyrrhocoris apterus]	c46781.graph_c5	0.44837	299.396	0	9.11974	Nucleic-acid-binding protein from transposon X-element GN=ORF1 OS=Drosophila melanogaster (Fruit fly) PE=4 SV=1	PREDICTED: uncharacterized protein LOC100870692 [Apis florea]	c48705.graph_c1
c21165.graph_c0	0.263665	616	0	11.6741	Lopap (Precursor) OS=Lonomia obliqua (Moth) PE=1 SV=2	unknown secreted protein [Riptortus pedestris]	c41569.graph_c2	0	68.5721	0	9.85254	NADH-ubiquinone oxidoreductase chain 4 GN=ND4 OS=Ceratitis capitata (Mediterranean fruit fly) PE=3 SV=2	NADH dehydrogenase subunit 4 [Valentia hoffmanni]	c50213.graph_c0	0	1.42179	0.00031939	4.95055	Acyl-CoA Delta(11) desaturase GN=D11DS OS=Trichoplusia ni (Cabbage looper) PE=1 SV=2	delta9-acyl-CoA desaturase [Delia antiqua]	c50261.graph_c0	0.0407646	15.0897	0	7.71358	Putative uncharacterized protein DDB_G0267716 GN=DDB_G0267716 OS=Dictyostelium discoideum (Slime mold) PE=4 SV=1	Spectrin beta chain, putative [Pediculus humanus corporis]	c41067.graph_c0	0.83014	5.98313	1.31361e-06	2.6834	NA	NA	c41984.graph_c1	0.0948564	2.85499	1.85557e-08	4.24542	NA	PREDICTED: 52 kDa repressor of the inhibitor of the protein kinase-like [Metaseiulus occidentalis]	c50507.graph_c0	0.851894	612.61	0	9.11351	NA	NA	c33914.graph_c0
c42823.graph_c0	0	328.745	0	11.6723	Mental retardation GTPase activating protein homolog 4 GN=mgp4 OS=Dictyostelium discoideum (Slime mold) PE=3 SV=1	hypothetical protein CLF_100574 [Clonorchis sinensis]	c39351.graph_c0	0	30.4448	0	9.85061	NA	unkown protein, partial [Riptortus pedestris]	c25426.graph_c0	0	3.40775	0.00031939	4.95055	NA	NA	c37396.graph_c0	0	9.40774	0	7.71293	Trypsin (Precursor; Fragment) OS=Simulium vittatum (Striped black fly) PE=2 SV=1	PREDICTED: chymotrypsin-2 [Nasonia vitripennis]	c39461.graph_c0	0.153233	1.37692	0.00783671	2.67342	NA	gag-like protein [Biomphalaria glabrata]	c26674.graph_c0	0	2.74787	2.73781e-05	4.24474	NA	NA	c49431.graph_c0	0.0285369	42.7171	0	9.11027	T-complex protein 1 subunit beta GN=cct-2 OS=Caenorhabditis elegans PE=1 SV=2	chaperonin [Riptortus pedestris]	c33272.graph_c0
c43316.graph_c0	0.313694	710.246	0	11.6288	NA	NA	c18522.graph_c0	0	52.0929	0	9.82535	NA	conserved hypothetical protein [Riptortus pedestris]	c31911.graph_c0	0	1.42869	0.00031939	4.95055	NA	NA	c40744.graph_c0	0.0362607	13.3495	0	7.70574	CAAX prenyl protease 1 homolog GN=zmpste24 OS=Dictyostelium discoideum (Slime mold) PE=3 SV=1	PREDICTED: CAAX prenyl protease 1 homolog [Bombus terrestris]	c57878.graph_c0	0.33905	3.04664	0.00783671	2.67342	NA	NA	c38350.graph_c0	0	2.25484	2.73781e-05	4.24474	NA	NA	c18401.graph_c0	0.294737	226.474	0	9.10827	NA	NA	c41696.graph_c0
c43292.graph_c0	11.762	17455.7	0	11.6252	Actin, muscle (Precursor) OS=Manduca sexta (Tobacco hawkmoth) PE=2 SV=1	actin related protein 1 [Acyrthosiphon pisum]	c25502.graph_c0	0	101.417	0	9.82535	Metallothionein OS=Carcinus maenas (Common shore crab) PE=1 SV=1	metallothionein [Tegillarca granosa]	c42037.graph_c0	0	1.65319	0.00031939	4.95055	NA	NA	c39119.graph_c0	0	11.7191	0	7.70515	NA	NA	c35810.graph_c0	0.477363	3.4316	7.78409e-06	2.65577	Zinc metalloproteinase nas-7 (Precursor) GN=nas-7 OS=Caenorhabditis elegans PE=2 SV=2	PREDICTED: zinc metalloproteinase nas-4-like [Ceratitis capitata]	c51057.graph_c0	0	4.9008	2.73781e-05	4.24474	NA	NA	c42666.graph_c0	0.0738591	65.5852	0	9.10585	NA	PREDICTED: hypothetical protein LOC551661 [Apis mellifera]	c39776.graph_c0
c49368.graph_c0	0.227097	689.879	0	11.6237	Cuticle protein 12.5 OS=Locusta migratoria (Migratory locust) PE=1 SV=1	unkown protein [Riptortus pedestris]	c35938.graph_c0	0	84.0156	0	9.80162	Heat shock 70 kDa protein cognate 4 OS=Manduca sexta (Tobacco hawkmoth) PE=2 SV=1	heat shock cognate protein [Ostrinia nubilalis]	c32156.graph_c0	0.329608	12.4192	1.08182e-06	4.94297	NA	NA	c40383.graph_c0	0.0330614	12.1384	0	7.7018	Protein phosphatase 2C 1 GN=GSPATT00029903001 OS=Paramecium tetraurelia PE=1 SV=2	pyruvate dehydrogenase, putative [Pediculus humanus corporis]	c43663.graph_c0	31.5179	204.011	1.67644e-14	2.65459	Cuticle protein 19 OS=Locusta migratoria (Migratory locust) PE=1 SV=1	cuticular protein RR-2 motif 129 precursor [Bombyx mori]	c48617.graph_c1	6.10634	100.475	0	4.23711	NA	NA	c42701.graph_c0	0.0823335	122.262	0	9.09873	Thioredoxin domain-containing protein 3 homolog GN=NME8 OS=Heliocidaris crassispina (Sea urchin) PE=1 SV=1	hypothetical protein TcasGA2_TC014394 [Tribolium castaneum]	c53325.graph_c0
c33333.graph_c0	0.0806227	363.238	0	11.5933	Pheromone-binding protein 2 (Precursor) OS=Antheraea pernyi (Chinese oak silk moth) PE=2 SV=1	odorant-binding protein RproOBP2 precursor, partial [Rhodnius prolixus]	c25624.graph_c0	0	41.967	0	9.79563	NA	odorant-binding protein RproOBP6 precursor [Rhodnius prolixus]	c44433.graph_c0	3.77288	100.03	6.07578e-10	4.94155	NA	NA	c23928.graph_c0	0.651388	135.444	0	7.69527	NA	NA	c47604.graph_c0	76.3337	488.296	2.55351e-14	2.63749	Circumsporozoite protein (Precursor) OS=Plasmodium falciparum PE=3 SV=1	predicted protein [Nematostella vectensis]	c34878.graph_c0	4.06921	64.4864	0	4.19532	Heat shock protein 68 GN=Hsp68 OS=Drosophila melanogaster (Fruit fly) PE=1 SV=1	hypothetical protein, partial [Riptortus pedestris]	c41076.graph_c0	0.943686	573.519	0	9.09648	NA	NA	c48079.graph_c0
c45379.graph_c0	0.0411219	185.187	0	11.5927	NA	NA	c45586.graph_c0	0	14.2492	0	9.79162	von Willebrand factor A domain-containing protein DDB_G0292028 GN=DDB_G0292028 OS=Dictyostelium discoideum (Slime mold) PE=4 SV=1	PREDICTED: inter-alpha-trypsin inhibitor heavy chain H4 isoform 2 [Acyrthosiphon pisum]	c48603.graph_c2	35.3385	917.763	5.82236e-10	4.9415	NA	PREDICTED: similar to CG8965 CG8965-PA [Tribolium castaneum]	c20654.graph_c0	0.086799	21.0708	0	7.69415	Tubulin alpha-1 chain GN=alphaTub84B OS=Drosophila melanogaster (Fruit fly) PE=2 SV=1	hypothetical protein BRAFLDRAFT_57605 [Branchiostoma floridae]	c20324.graph_c0	675.546	4249.2	6.43929e-14	2.61515	NA	NA	c17965.graph_c0	0.096608	4.09233	7.90312e-07	4.19129	NA	NA	c42798.graph_c4	0.850647	621.689	0	9.09397	Tubulin beta chain (Fragment) OS=Strongylocentrotus purpuratus (Purple sea urchin) PE=2 SV=1	beta tubulin, partial [Montastraea faveolata]	c12533.graph_c0
c36819.graph_c0	0.105399	465.973	0	11.5661	Period circadian protein (Fragment) GN=per OS=Drosophila serrata (Fruit fly) PE=3 SV=1	PREDICTED: hypothetical protein [Tribolium castaneum]	c34271.graph_c1	0	52.0358	0	9.7876	Cuticle protein 63 OS=Locusta migratoria (Migratory locust) PE=1 SV=1	GH17683 [Drosophila grimshawi]	c35577.graph_c1	0.0598695	2.93255	9.3027e-06	4.93121	NA	NA	c46156.graph_c0	0.0284062	6.87667	0	7.69016	MATH and LRR domain-containing protein PFE0570w GN=PFE0570w OS=Plasmodium falciparum (isolate 3D7) PE=2 SV=1	viral A-type inclusion protein [Trichomonas vaginalis G3]	c27329.graph_c0	107.25	661.103	9.61453e-14	2.58385	NA	NA	c39111.graph_c0	0.0421197	1.7842	7.90312e-07	4.19129	NA	NA	c34716.graph_c0	0	118.679	0	9.08747	NA	NA	c15955.graph_c0
c46955.graph_c1	0.458206	842.566	0	11.5605	NA	NA	c48538.graph_c0	0	24.1719	0	9.76734	NA	conserved hypothetical protein [Riptortus pedestris]	c47173.graph_c0	1.27176	36.6234	1.99891e-08	4.91742	NA	NA	c18430.graph_c0	0	12.9672	0	7.68946	Myb-like protein X GN=mybX OS=Dictyostelium discoideum (Slime mold) PE=3 SV=1	predicted protein [Nematostella vectensis]	c38722.graph_c1	0.725195	4.97786	4.52538e-05	2.57487	NA	NA	c35176.graph_c0	0	0.815095	4.45371e-05	4.18901	Cytosol aminopeptidase GN=lap OS=Dictyostelium discoideum (Slime mold) PE=1 SV=1	Cytosol aminopeptidase, putative [Pediculus humanus corporis]	c26233.graph_c0	0	33.0945	0	9.08451	NA	GI21147 [Drosophila mojavensis]	c42748.graph_c0
c17018.graph_c0	0	189.638	0	11.5513	NA	odorant-binding protein RproOBP2 precursor, partial [Rhodnius prolixus]	c35018.graph_c0	0	37.5645	0	9.74885	Elongation factor 1-beta&apos; OS=Bombyx mori (Silk moth) PE=1 SV=2	putative elongation factor 1 beta [Triatoma infestans]	c39989.graph_c0	0.0315322	1.51482	1.09945e-05	4.90365	NA	NA	c39780.graph_c0	0.150696	36.2283	0	7.68015	NA	NA	c47605.graph_c7	2.75283	17.3795	8.03262e-09	2.56714	NA	NA	c14296.graph_c0	0	1.75232	4.45371e-05	4.18901	NA	NA	c17979.graph_c0	1.20088	732.075	0	9.08293	Sperm-specific protein Don juan GN=dj OS=Drosophila melanogaster (Fruit fly) PE=2 SV=2	hypothetical protein TcasGA2_TC015757 [Tribolium castaneum]	c39474.graph_c0
c34976.graph_c0	0	245.824	0	11.5344	NA	triatox [Triatoma infestans]	c46777.graph_c0	0	20.4623	0	9.73639	Cytochrome P450 6a2 GN=Cyp6a2 OS=Drosophila melanogaster (Fruit fly) PE=2 SV=2	cytochromeP450 [Riptortus pedestris]	c55354.graph_c0	0	3.49364	0.000424904	4.8936	Rho GTPase-activating protein gacK (Precursor) GN=gacK OS=Dictyostelium discoideum (Slime mold) PE=3 SV=1	hypothetical protein DDB_G0282133 [Dictyostelium discoideum AX4]	c39347.graph_c0	0	14.5517	0	7.67359	NA	PREDICTED: similar to NADH-ubiquinone oxidoreductase 39 kda subunit [Tribolium castaneum]	c41587.graph_c0	110.819	667.177	2.93543e-13	2.55194	Bromodomain-containing protein DDB_G0280777 GN=DDB_G0280777 OS=Dictyostelium discoideum (Slime mold) PE=4 SV=1	PREDICTED: hypothetical protein [Tribolium castaneum]	c16613.graph_c0	0	0.918763	4.45371e-05	4.18901	NA	NA	c40975.graph_c0	2.05968	1309.48	0	9.08229	NA	NA	c48705.graph_c0
c46284.graph_c0	0	62.4979	0	11.5294	Hemocyte protein-glutamine gamma-glutamyltransferase OS=Tachypleus tridentatus (Japanese horseshoe crab) PE=1 SV=1	Hemocyte protein-glutamine gamma-glutamyltransferase [Camponotus floridanus]	c37829.graph_c0	0	20.8129	0	9.72592	Elongation factor 1-gamma OS=Artemia salina (Brine shrimp) PE=1 SV=3	elongation factor 1 gamma [Riptortus pedestris]	c36997.graph_c0	0	1.49282	0.000424904	4.8936	NA	NA	c21186.graph_c0	0	5.2418	0	7.67359	Putative leucine-rich repeat-containing protein DDB_G0290503 GN=DDB_G0290503 OS=Dictyostelium discoideum (Slime mold) PE=4 SV=1	hypothetical protein IMG5_109580 [Ichthyophthirius multifiliis]	c35355.graph_c0	1.19002	8.01998	6.15083e-05	2.54897	Probable peroxisomal membrane protein PEX13 GN=pex13 OS=Dictyostelium discoideum (Slime mold) PE=3 SV=1	histidine-rich jaw structural protein [Alitta virens]	c25288.graph_c0	0	3.34953	4.45371e-05	4.18901	NA	NA	c41844.graph_c0	0.115197	91.8298	0	9.07848	G2/mitotic-specific cyclin-B OS=Patella vulgata (Common limpet) PE=2 SV=1	cyclin B [Nasonia vitripennis]	c17909.graph_c0
c25114.graph_c0	0	140.309	0	11.5279	NA	SEC14, putative [Aedes aegypti]	c27042.graph_c0	0	108.801	0	9.71538	Myosin light chain alkali (Fragment) GN=Mlc1 OS=Drosophila subobscura (Fruit fly) PE=4 SV=3	myosin alkali light chain 1 isoform b [Acyrthosiphon pisum]	c50420.graph_c0	0	3.34893	0.000424904	4.8936	NA	NA	c24307.graph_c0	0	10.0928	0	7.66559	Trypsin-7 (Precursor) GN=TRYP7 OS=Anopheles gambiae (African malaria mosquito) PE=2 SV=2	Chymotrypsin-1 [Camponotus floridanus]	c34336.graph_c0	7.42568	44.3604	6.48703e-13	2.53535	NA	NA	c36050.graph_c0	0	2.48666	4.45371e-05	4.18901	NA	NA	c33558.graph_c0	0.0767686	66.6872	0	9.07417	Serine/threonine-protein kinase par-1 GN=par-1 OS=Caenorhabditis briggsae PE=3 SV=1	PREDICTED: similar to CG14305 CG14305-PA [Tribolium castaneum]	c12737.graph_c0
c46462.graph_c0	0	139.96	0	11.5032	NA	chitin binding peritrophin-A domain containing protein [Coptotermes formosanus]	c26673.graph_c0	0	39.4399	0	9.71115	NA	unnamed protein product [Triatoma dimidiata]	c50657.graph_c0	0	3.6398	0.000424904	4.8936	NA	NA	c34408.graph_c0	0	4.14881	0	7.64133	Probable cyclin-dependent serine/threonine-protein kinase DDB_G0292550 GN=DDB_G0292550 OS=Dictyostelium discoideum (Slime mold) PE=3 SV=1	conserved Plasmodium protein, unknown function [Plasmodium falciparum 3D7]	c44439.graph_c1	4.57081	27.3039	1.22913e-12	2.53314	Cuticle protein 19 OS=Locusta migratoria (Migratory locust) PE=1 SV=1	conserved hypothetical protein [Culex quinquefasciatus]	c37399.graph_c1	0	2.24047	4.45371e-05	4.18901	NA	NA	c34582.graph_c0	0.921502	595.568	0	9.07266	NA	NA	c42230.graph_c0
c41580.graph_c1	0	169.581	0	11.4935	Venom serine protease 34 (Precursor) OS=Apis mellifera (Honeybee) PE=2 SV=1	trypsin precursor LlSgP4 [Lygus lineolaris]	c39250.graph_c0	0	56.2019	0	9.71115	Cuticle protein 6 OS=Blaberus craniifer (Death&apos;s head cockroach) PE=1 SV=1	PREDICTED: hypothetical protein LOC100159939 [Acyrthosiphon pisum]	c26916.graph_c0	0.054107	2.54836	1.30247e-05	4.87554	NA	NA	c50008.graph_c0	0	7.31492	0	7.63315	Serine protease 3 (Precursor) GN=Jon99Ci OS=Drosophila melanogaster (Fruit fly) PE=2 SV=2	PREDICTED: mast cell protease 9-like [Acyrthosiphon pisum]	c25008.graph_c0	34.2122	201.693	4.81171e-13	2.51911	Endocuticle structural glycoprotein SgAbd-9 OS=Schistocerca gregaria (Desert locust) PE=1 SV=1	RR1 cuticle protein 2 precursor [Acyrthosiphon pisum]	c57878.graph_c0	0	3.04643	4.45371e-05	4.18901	NA	NA	c39382.graph_c0	0.362304	260.126	0	9.06836	NA	NA	c37669.graph_c0
c49406.graph_c0	0	489.268	0	11.4801	NA	NA	c40881.graph_c0	0	60.6681	0	9.70476	NA	NA	c44552.graph_c0	0.302729	8.15562	1.03473e-08	4.87163	NA	NA	c36411.graph_c0	0.0657108	15.2465	0	7.62901	Heat shock protein 68 GN=Hsp68 OS=Drosophila melanogaster (Fruit fly) PE=1 SV=1	70 kDa heat shock protein [Lygus hesperus]	c47568.graph_c4	0.813762	5.63658	0.00106567	2.51324	Integrator complex subunit 3 homolog GN=ints3 OS=Dictyostelium discoideum (Slime mold) PE=3 SV=1	GK19787 [Drosophila willistoni]	c37454.graph_c0	7.09134	111.124	0	4.18713	NA	sulfotransferase [Riptortus pedestris]	c41639.graph_c0	0	32.0075	0	9.06812	Uncharacterized protein B0464.6 GN=B0464.6 OS=Caenorhabditis elegans PE=4 SV=2	hypothetical protein TcasGA2_TC009713 [Tribolium castaneum]	c54314.graph_c0
c42776.graph_c0	0.0562807	153.181	0	11.4652	Lipid storage droplets surface-binding protein 1 GN=Lsd-1 OS=Drosophila melanogaster (Fruit fly) PE=1 SV=2	unknown [Dendroctonus ponderosae]	c40861.graph_c0	0	42.2474	0	9.70263	Dehydrogenase/reductase SDR family protein 7-like GN=AGAP005532 OS=Anopheles gambiae (African malaria mosquito) PE=3 SV=3	serine 3-dehydrogenase [Culex quinquefasciatus]	c36308.graph_c0	0	1.61618	0.000569272	4.83431	NA	hypothetical protein TcasGA2_TC012966 [Tribolium castaneum]	c48419.graph_c5	0.0257985	8.97883	0	7.62487	Uncharacterized protein PF11_0207 GN=PF11_0207 OS=Plasmodium falciparum (isolate 3D7) PE=4 SV=2	hypothetical protein CLF_100574 [Clonorchis sinensis]	c45668.graph_c0	141.703	825.953	6.70908e-13	2.50486	Cuticle protein 63 OS=Locusta migratoria (Migratory locust) PE=1 SV=1	RNA-binding protein, putative [Ixodes scapularis]	c45261.graph_c0	0.275665	7.83601	4.84531e-08	4.16509	NA	NA	c47185.graph_c2	0.181986	123.917	0	9.0678	Probable beta-tubulin polyglutamylase GN=Ttll6a OS=Tetrahymena thermophila (strain SB210) PE=4 SV=1	PREDICTED: uncharacterized protein LOC100876864 [Megachile rotundata]	c40937.graph_c0
c17080.graph_c0	0.54158	873.647	0	11.4482	NA	unnamed protein product [Triatoma dimidiata]	c24942.graph_c0	0	113.505	0	9.69836	Ejaculatory bulb-specific protein 3 (Precursor) GN=PebIII OS=Drosophila melanogaster (Fruit fly) PE=1 SV=2	chemosensory protein 4 [Apolygus lucorum]	c26538.graph_c0	0	3.93059	0.000569272	4.83431	NA	PREDICTED: histone-lysine N-methyltransferase SETMAR-like [Megachile rotundata]	c43078.graph_c0	0.042761	14.8824	0	7.62487	NA	NA	c39510.graph_c0	0.803589	4.88915	9.67362e-08	2.50342	Protein takeout (Precursor) GN=to OS=Drosophila melanogaster (Fruit fly) PE=2 SV=1	uncharacterized protein LOC100158751 precursor [Acyrthosiphon pisum]	c43206.graph_c0	0.79847	14.4392	7.75491e-13	4.15572	NA	NA	c36942.graph_c0	0.064205	93.2181	0	9.06626	NA	NA	c46656.graph_c0
c37037.graph_c0	0.0728691	291.053	0	11.4196	NA	NA	c41001.graph_c0	0	12.3601	0	9.67461	NA	NA	c27120.graph_c0	0	3.35845	0.000569272	4.83431	NA	NA	c24306.graph_c0	0.0762126	26.4481	0	7.6207	NA	conserved Plasmodium protein, unknown function [Plasmodium falciparum 3D7]	c16468.graph_c0	0.220004	1.39283	3.30054e-05	2.48875	NA	PREDICTED: muscle M-line assembly protein unc-89-like [Acyrthosiphon pisum]	c38865.graph_c0	0.179151	7.38913	1.16631e-06	4.15419	NA	NA	c23863.graph_c0	1.61572	949.455	0	9.05935	NA	unnamed protein product [Oikopleura dioica]	c47805.graph_c4
c41461.graph_c0	0.61272	1019.23	0	11.4159	Adult-specific cuticular protein ACP-20 (Precursor) GN=ACP20 OS=Tenebrio molitor (Yellow mealworm beetle) PE=1 SV=1	cuticular protein PxutCPR107 [Papilio xuthus]	c44546.graph_c0	0	36.0754	0	9.67025	NA	unknown secreted protein [Riptortus pedestris]	c27396.graph_c0	0	2.53429	0.000569272	4.83431	NA	NA	c43088.graph_c0	0	9.54456	0	7.61665	NA	hypothetical protein YQE_00909, partial [Dendroctonus ponderosae]	c49045.graph_c2	1.32525	8.39003	3.30054e-05	2.48875	NA	NA	c46983.graph_c0	0.219794	3.57497	6.66134e-16	4.14653	Reticulocyte-binding protein 3 (Precursor) GN=Rh3 OS=Plasmodium falciparum (isolate 3D7) PE=3 SV=1	hypothetical protein AaeL_AAEL004181 [Aedes aegypti]	c25917.graph_c0	0.217928	161.006	0	9.05164	Probable E3 ubiquitin-protein ligase HERC2 GN=HERC2 OS=Drosophila melanogaster (Fruit fly) PE=1 SV=3	conserved hypothetical protein [Pediculus humanus corporis]	c39467.graph_c0
c41122.graph_c0	0	162.594	0	11.3821	NA	hypothetical protein EAG_05416 [Camponotus floridanus]	c33444.graph_c0	0	27.7424	0	9.64825	Fructose-bisphosphate aldolase GN=Ald OS=Drosophila melanogaster (Fruit fly) PE=1 SV=5	putative fructose 1,6-bisphosphate aldolase [Homalodisca vitripennis]	c37617.graph_c0	0	2.36818	0.000569272	4.83431	NA	NA	c25562.graph_c0	0	5.75433	0	7.60833	NA	NA	c38496.graph_c0	0.167365	1.22193	0.00998181	2.48348	NA	NA	c43322.graph_c0	2.81347	46.0539	2.10942e-15	4.13935	Gamete and mating-type specific protein A (Precursor) GN=gmsA OS=Dictyostelium discoideum (Slime mold) PE=2 SV=1	PREDICTED: uncharacterized protein LOC100180429 [Ciona intestinalis]	c27241.graph_c0	0	47.3655	1.11022e-16	9.04699	Trypsin-5 (Precursor) GN=TRYP5 OS=Anopheles gambiae (African malaria mosquito) PE=2 SV=2	PREDICTED: trypsin-3 [Nasonia vitripennis]	c52088.graph_c0
c25551.graph_c0	0.0609433	156.302	0	11.3795	Myosin heavy chain kinase D GN=mhkD OS=Dictyostelium discoideum (Slime mold) PE=3 SV=1	hypothetical protein YQE_03915, partial [Dendroctonus ponderosae]	c50319.graph_c0	0	71.1231	0	9.64603	NA	NA	c39068.graph_c0	0	2.67825	0.000569272	4.83431	NA	NA	c49423.graph_c0	0	18.2618	0	7.60833	NA	NA	c45804.graph_c1	2.85714	16.5158	5.50664e-09	2.45609	NA	unknown [Schistosoma japonicum]	c41067.graph_c0	0.278801	5.98271	7.47054e-10	4.13924	NA	NA	c38431.graph_c0	0.192847	164.037	0	9.04386	NA	conserved hypothetical protein [Pediculus humanus corporis]	c45121.graph_c0
c33965.graph_c0	0	150.199	0	11.3715	Eggshell protein 1 (Precursor) GN=ESG-1 OS=Schistosoma japonicum (Blood fluke) PE=2 SV=1	hypothetical protein EAI_03498 [Harpegnathos saltator]	c33073.graph_c0	0	21.3559	0	9.64381	NA	NA	c46108.graph_c0	0	0.873673	0.000569272	4.83431	NA	NA	c27799.graph_c0	0.0865422	22.2852	0	7.60807	Fat body protein 2 GN=Fbp2 OS=Drosophila melanogaster (Fruit fly) PE=2 SV=2	alcohol dehydrogenase, putative [Pediculus humanus corporis]	c42034.graph_c0	0.224522	1.38704	0.000108594	2.4415	NA	PREDICTED: uncharacterized protein LOC101738214 [Bombyx mori]	c38867.graph_c0	0	1.81349	7.30146e-05	4.13104	NA	hypothetical protein TcasGA2_TC009399 [Tribolium castaneum]	c42856.graph_c0	0.0663924	66.0726	0	9.04365	Uncharacterized protein T09A5.9 GN=T09A5.9 OS=Caenorhabditis elegans PE=4 SV=1	PREDICTED: centrosomal protein of 97 kDa-like [Acyrthosiphon pisum]	c43754.graph_c0
c47463.graph_c0	0.0905865	346.997	0	11.3593	Venom serine protease (Precursor) OS=Polistes dominula (European paper wasp) PE=2 SV=1	trypsin-like protease [Ranatra unicolor]	c44185.graph_c0	0	47.5797	0	9.62366	Triabin (Precursor) OS=Triatoma pallidipennis (Triatomine bug) PE=1 SV=1	unnamed protein product [Triatoma dimidiata]	c51300.graph_c0	0	1.78667	0.000569272	4.83431	NA	NA	c18918.graph_c0	0	9.78714	0	7.59996	Ubiquitin-conjugating enzyme E2-18 kDa GN=Ubc84D OS=Drosophila melanogaster (Fruit fly) PE=2 SV=2	ubiquitin-conjugating enzyme E2L [Bombyx mori]	c45755.graph_c0	1.51416	9.35412	0.000108594	2.4415	NA	NA	c15878.graph_c0	0	1.43202	7.30146e-05	4.13104	NA	NA	c41064.graph_c0	0.0949798	94.5222	0	9.04365	Nucleolar protein 58 GN=nop58 OS=Dictyostelium discoideum (Slime mold) PE=3 SV=1	hypothetical protein EAI_03492 [Harpegnathos saltator]	c24630.graph_c0
c44775.graph_c0	0.265045	493.426	0	11.3465	NA	NA	c35056.graph_c0	0	52.5475	0	9.6214	Pheromone-binding protein 1 (Precursor) OS=Antheraea pernyi (Chinese oak silk moth) PE=2 SV=1	odorant-binding protein RproOBP2 precursor, partial [Rhodnius prolixus]	c47839.graph_c0	0.031749	1.10654	2.22661e-06	4.8317	Endonuclease GN=pol OS=Drosophila melanogaster (Fruit fly) PE=4 SV=1	hypothetical protein TcasGA2_TC009401 [Tribolium castaneum]	c41129.graph_c0	0.0954797	24.3466	0	7.59394	Chymotrypsin-2 (Precursor) GN=CHYM2 OS=Anopheles gambiae (African malaria mosquito) PE=2 SV=3	AGAP010692-PA [Anopheles gambiae str. PEST]	c25446.graph_c0	0.785959	5.29686	0.00551566	2.43307	NA	NA	c19667.graph_c0	0	5.52452	7.30146e-05	4.13104	NA	NA	c27814.graph_c0	0.725632	430.235	0	9.03985	Cytosol aminopeptidase GN=lap OS=Dictyostelium discoideum (Slime mold) PE=1 SV=1	PREDICTED: similar to GA19547-PA [Tribolium castaneum]	c11466.graph_c0
c39820.graph_c0	0	460.272	0	11.3324	NA	NA	c50693.graph_c0	0	115.598	0	9.60322	Calcium-transporting ATPase sarcoplasmic/endoplasmic reticulum type GN=Ca-P60A OS=Anopheles gambiae (African malaria mosquito) PE=2 SV=5	Sarcoplasmic/endoplasmic reticulum calcium ATPase, putative [Pediculus humanus corporis]	c45039.graph_c0	0.935432	23.1902	3.11543e-09	4.81826	NA	hypothetical protein EAG_14396 [Camponotus floridanus]	c40597.graph_c0	0.0817618	27.7159	0	7.58694	NA	hypothetical protein [Cryptosporidium parvum Iowa II]	c38266.graph_c0	6.32898	35.371	2.29874e-10	2.4262	NA	PREDICTED: uncharacterized protein LOC101738828 [Bombyx mori]	c27439.graph_c0	0	1.5941	7.30146e-05	4.13104	NA	NA	c24649.graph_c0	0	77.6688	1.11022e-16	9.03936	NA	hypothetical protein Phum_PHUM103430 [Pediculus humanus corporis]	c32776.graph_c0
c19617.graph_c0	0.236233	585.942	0	11.3312	Pupal cuticle protein Edg-91 (Precursor) GN=Edg91 OS=Drosophila melanogaster (Fruit fly) PE=1 SV=2	hypothetical protein YQE_02593, partial [Dendroctonus ponderosae]	c45193.graph_c0	0	36.6994	0	9.59174	Period circadian protein (Fragment) GN=per OS=Drosophila serrata (Fruit fly) PE=3 SV=1	hypothetical protein TcasGA2_TC007267 [Tribolium castaneum]	c27783.graph_c0	0.247951	6.77331	6.64695e-08	4.81459	NA	NA	c27326.graph_c0	0.110195	24.755	0	7.58246	Glycine-rich protein GRP33 OS=Artemia salina (Brine shrimp) PE=2 SV=1	KH domain-containing, RNA-binding, signal transduction-associated protein 3 [Camponotus floridanus]	c49713.graph_c0	0.914499	5.54683	0.000146239	2.4156	Ctenidin-1 (Precursor) OS=Cupiennius salei (Wandering spider) PE=1 SV=1	hypothetical protein TcasGA2_TC001875 [Tribolium castaneum]	c27778.graph_c0	0	2.02308	7.30146e-05	4.13104	NA	NA	c44593.graph_c0	0.678344	403.015	0	9.03604	Myb-like protein X GN=mybX OS=Dictyostelium discoideum (Slime mold) PE=3 SV=1	pugilistDominant [Culex quinquefasciatus]	c27032.graph_c0
c27065.graph_c0	0	372.549	0	11.3215	Prismalin-14 (Precursor) OS=Pinctada margaritifera (Black-lipped pearl oyster) PE=1 SV=1	AGAP009636-PA [Anopheles gambiae str. PEST]	c35227.graph_c1	0	52.0064	0	9.58017	ATP-dependent RNA helicase p62 GN=Rm62 OS=Drosophila melanogaster (Fruit fly) PE=1 SV=3	hypothetical protein DAPPUDRAFT_213150 [Daphnia pulex]	c25581.graph_c0	0.184238	5.5535	8.15432e-07	4.78017	NA	unknown [Lygus lineolaris]	c39849.graph_c1	0.339166	64.181	0	7.58234	NA	NA	c43766.graph_c1	8.56914	46.758	2.71717e-11	2.40207	NA	NA	c27930.graph_c0	0	1.90365	7.30146e-05	4.13104	NA	NA	c39119.graph_c0	0.214601	181.226	0	9.03344	NA	NA	c49799.graph_c0
c47328.graph_c5	0.126169	309.611	0	11.3158	Cuticle protein 21 GN=ACP21 OS=Locusta migratoria (Migratory locust) PE=1 SV=1	RecName: Full=Cuticle protein 21; AltName: Full=LM-ACP 21	c33923.graph_c0	0	14.8815	0	9.56381	Transferrin (Precursor) OS=Blaberus discoidalis (Tropical cockroach) PE=1 SV=1	transferrin [Rhodnius prolixus]	c39968.graph_c0	0	1.39794	0.000768348	4.77247	Gelsolin-related protein of 125 kDa GN=gnrA OS=Dictyostelium discoideum (Slime mold) PE=1 SV=1	hypothetical protein DDB_G0283441 [Dictyostelium discoideum AX4]	c42798.graph_c3	0	38.3428	0	7.57456	Tubulin beta chain (Fragment) OS=Lytechinus pictus (Painted sea urchin) PE=2 SV=1	beta-2 tubulin, partial [Lytechinus pictus]	c47513.graph_c6	22.5662	121.478	9.69844e-11	2.37959	NA	NA	c46249.graph_c1	0	2.97615	7.30146e-05	4.13104	NA	NA	c46130.graph_c0	0.246741	172.733	0	9.03191	NA	predicted protein [Nematostella vectensis]	c38574.graph_c0
c43075.graph_c0	0.694885	936.51	0	11.3145	Cuticle protein 7 OS=Blaberus craniifer (Death&apos;s head cockroach) PE=1 SV=1	cuticular protein [Tenebrio molitor]	c18044.graph_c0	0	39.6428	0	9.56145	Hemiasterlin resistant protein 1 GN=har-1 OS=Caenorhabditis elegans PE=4 SV=1	gamma-subunit,methylmalonyl-CoA decarboxylase, putative [Riptortus pedestris]	c26708.graph_c0	0	2.2953	0.000768348	4.77247	Probable RNA-directed DNA polymerase from transposon X-element GN=X-element\ORF2 OS=Drosophila melanogaster (Fruit fly) PE=3 SV=1	GK21731 [Drosophila willistoni]	c20683.graph_c0	0	14.2876	0	7.57456	NA	NA	c42431.graph_c0	0.571811	3.48663	0.0018913	2.36589	NA	NA	c50587.graph_c0	0	5.57479	7.30146e-05	4.13104	NA	NA	c37345.graph_c0	0.185868	182.411	0	9.02355	NA	hypothetical protein KGM_06161 [Danaus plexippus]	c55506.graph_c0
c44276.graph_c0	0.0505365	123.32	0	11.3077	Venom serine protease (Precursor) OS=Polistes dominula (European paper wasp) PE=2 SV=1	trypsin-like protease [Ranatra unicolor]	c37412.graph_c2	0	65.9494	0	9.5591	NA	NA	c39892.graph_c1	0	1.36482	0.000768348	4.77247	Putative uncharacterized transposon-derived protein F52C9.6 GN=F52C9.6 OS=Caenorhabditis elegans PE=5 SV=1	PREDICTED: RNA-directed DNA polymerase from mobile element jockey-like [Strongylocentrotus purpuratus]	c35364.graph_c0	0	17.2487	0	7.56599	NA	NA	c49774.graph_c0	16.0421	84.8463	2.79535e-11	2.36054	Heat shock protein 68 GN=Hsp68 OS=Drosophila melanogaster (Fruit fly) PE=1 SV=1	70 kDa heat shock protein, partial [Pyrrhocoris apterus]	c52106.graph_c0	0	2.44237	7.30146e-05	4.13104	NA	NA	c34587.graph_c0	0.19567	132.027	0	9.02166	Pyruvate kinase GN=PyK OS=Drosophila melanogaster (Fruit fly) PE=2 SV=2	PREDICTED: similar to pyruvate kinase isoform 1 [Tribolium castaneum]	c47323.graph_c3
c45668.graph_c0	0.0758995	277.392	0	11.2915	Cuticle protein 63 OS=Locusta migratoria (Migratory locust) PE=1 SV=1	RNA-binding protein, putative [Ixodes scapularis]	c17895.graph_c0	0	35.8901	0	9.55674	Trypsin-7 (Precursor) GN=TRYP7 OS=Anopheles gambiae (African malaria mosquito) PE=2 SV=2	Chymotrypsin-1 [Harpegnathos saltator]	c33008.graph_c0	0	1.86917	0.000768348	4.77247	NA	NA	c20663.graph_c0	0.0630738	13.9579	0	7.56079	AP2/ERF domain-containing protein PFD0985w GN=PFD0985w OS=Plasmodium falciparum (isolate 3D7) PE=4 SV=2	hypothetical protein CLF_100574 [Clonorchis sinensis]	c27624.graph_c0	15.5697	82.8124	3.78553e-10	2.35862	Endocuticle structural glycoprotein SgAbd-2 OS=Schistocerca gregaria (Desert locust) PE=1 SV=1	pupal cuticle protein 78E, putative [Aedes aegypti]	c39172.graph_c0	0.262897	7.18	9.33724e-08	4.10894	NA	NA	c17328.graph_c0	0.117407	165.067	0	9.01992	NA	PREDICTED: similar to roadblock CG10751-PA [Tribolium castaneum]	c54330.graph_c0
c50222.graph_c0	0.0870449	315.826	0	11.281	NA	PREDICTED: cuticle protein 38-like [Ceratitis capitata]	c20278.graph_c0	0	22.9438	0	9.55674	Venom acid phosphatase Acph-1 (Precursor) OS=Apis mellifera (Honeybee) PE=1 SV=1	PREDICTED: prostatic acid phosphatase-like [Acyrthosiphon pisum]	c37452.graph_c0	0	2.09584	0.000768348	4.77247	NA	NA	c43772.graph_c0	0.179327	35.6075	0	7.55777	NA	NA	c39589.graph_c0	1.61004	8.66989	1.22556e-07	2.34696	NA	NA	c39151.graph_c0	6.55987	98.1365	0	4.09898	NA	defensin A [Rhodnius prolixus]	c41828.graph_c0	0.0754828	73.7666	0	9.01746	DNA ligase 1 GN=lig1 OS=Dictyostelium discoideum (Slime mold) PE=3 SV=1	hypothetical protein CLF_100574 [Clonorchis sinensis]	c56224.graph_c0
c27809.graph_c0	0	67.3908	0	11.2751	Venom serine protease (Precursor) OS=Polistes dominula (European paper wasp) PE=2 SV=1	trypsin-like protease [Ranatra unicolor]	c48741.graph_c0	0	4.61012	0	9.55437	NA	AAEL017355-PA [Aedes aegypti]	c53173.graph_c0	0	0.77858	0.000768348	4.77247	NA	NA	c23364.graph_c0	0.0674861	22.3336	0	7.55237	Ejaculatory bulb-specific protein 3 (Precursor) GN=PebIII OS=Drosophila melanogaster (Fruit fly) PE=1 SV=2	Ejaculatory bulb-specific protein 3 [Camponotus floridanus]	c34878.graph_c0	12.4073	64.4909	4.31462e-11	2.33594	Heat shock protein 68 GN=Hsp68 OS=Drosophila melanogaster (Fruit fly) PE=1 SV=1	hypothetical protein, partial [Riptortus pedestris]	c40727.graph_c0	4.29261	64.101	0	4.08116	NA	NA	c25138.graph_c0	0.422892	272.237	0	9.01306	Collagenase (Precursor) OS=Hypoderma lineatum (Early cattle grub) PE=1 SV=3	Protein CBR-TRY-3 [Caenorhabditis briggsae]	c53437.graph_c0
c32832.graph_c0	0.293837	695.972	0	11.2647	Pupal cuticle protein (Precursor) GN=PCP OS=Bombyx mori (Silk moth) PE=2 SV=1	pupal cuticle protein precursor [Danaus plexippus]	c18662.graph_c0	0	13.5489	0	9.55437	Probable ADP-dependent glucokinase (Precursor) GN=C50D2.7 OS=Caenorhabditis elegans PE=1 SV=1	PREDICTED: ADP-dependent glucokinase-like [Megachile rotundata]	c27163.graph_c0	2.03918	48.7893	5.50577e-09	4.76146	NA	unknown secreted protein [Riptortus pedestris]	c41910.graph_c0	0.0513163	12.6981	0	7.55069	Protein anon-37Cs GN=anon-37Cs OS=Drosophila melanogaster (Fruit fly) PE=2 SV=3	PREDICTED: spermine oxidase-like [Apis florea]	c45928.graph_c0	1.54057	8.44848	1.40838e-05	2.33036	NA	NA	c13703.graph_c0	0.0840387	3.27885	2.57687e-06	4.07701	NA	hypothetical protein DAPPUDRAFT_38512 [Daphnia pulex]	c44304.graph_c0	0.498066	308.514	0	9.01139	Probable mitochondrial 2-oxoglutarate/malate carrier protein GN=ucpC OS=Dictyostelium discoideum (Slime mold) PE=3 SV=1	Mitochondrial 2-oxoglutarate/malate carrier protein [Crassostrea gigas]	c13970.graph_c0
c20324.graph_c0	0	445.873	0	11.2643	NA	NA	c34183.graph_c0	0	38.9875	0	9.54488	ATP-dependent RNA helicase p62 GN=Rm62 OS=Drosophila melanogaster (Fruit fly) PE=1 SV=3	ATP-dependent RNA helicase p62 [Tribolium castaneum]	c50530.graph_c0	0.342961	11.3071	3.69527e-06	4.75245	NA	NA	c39230.graph_c0	0	5.62732	0	7.5487	Sorbitol dehydrogenase GN=SDH OS=Bombyx mori (Silk moth) PE=2 SV=1	PREDICTED: sorbitol dehydrogenase-like [Acyrthosiphon pisum]	c12346.graph_c0	0.94399	5.60453	0.00267331	2.32862	NA	NA	c41076.graph_c0	0.0241903	0.943805	2.57687e-06	4.07701	NA	NA	c49935.graph_c0	0.761372	487.8	0	9.00618	NA	NA	c36496.graph_c0
c44903.graph_c0	0	117.478	0	11.2643	NA	NA	c11430.graph_c0	0	109.803	0	9.54488	Myosin heavy chain, muscle GN=Mhc OS=Drosophila melanogaster (Fruit fly) PE=1 SV=4	PREDICTED: myosin heavy chain, muscle isoform 1 [Acyrthosiphon pisum]	c35209.graph_c0	1.38471	32.4692	3.7433e-09	4.7502	Adult-specific rigid cuticular protein 15.5 OS=Araneus diadematus (European garden spider) PE=1 SV=1	DD5 [Marsupenaeus japonicus]	c40535.graph_c0	0	6.82475	0	7.5487	NA	NA	c48531.graph_c2	109.046	555.648	6.44319e-11	2.31108	Protein takeout (Precursor) GN=to OS=Drosophila melanogaster (Fruit fly) PE=2 SV=1	protein takeout precursor, putative [Pediculus humanus corporis]	c43772.graph_c0	0.0363528	1.41834	2.57687e-06	4.07701	NA	NA	c49977.graph_c0	0	51.7229	0	9.00534	NA	NA	c57583.graph_c0
c47189.graph_c0	0.104829	171.084	0	11.2602	Hemocyte protein-glutamine gamma-glutamyltransferase OS=Tachypleus tridentatus (Japanese horseshoe crab) PE=1 SV=1	PREDICTED: hemocyte protein-glutamine gamma-glutamyltransferase-like [Megachile rotundata]	c17214.graph_c0	0	41.2365	0	9.53772	Phosphate carrier protein, mitochondrial (Precursor) GN=F01G4.6 OS=Caenorhabditis elegans PE=2 SV=1	mitochondrial phosphate carrier protein [Riptortus pedestris]	c25182.graph_c0	1.84873	43.9714	2.12294e-08	4.71231	NA	NA	c20811.graph_c0	0.0212616	7.01485	0	7.54799	NA	hypothetical protein KGM_22480 [Danaus plexippus]	c49017.graph_c1	0.620667	3.42237	0.000324976	2.29353	NA	NA	c21063.graph_c0	0	1.62635	0.000120664	4.07065	NA	PREDICTED: histone H5-like [Hydra magnipapillata]	c34461.graph_c0	0.43918	260.604	0	8.99124	60 kDa heat shock protein, mitochondrial (Precursor) GN=Hsp60 OS=Drosophila melanogaster (Fruit fly) PE=1 SV=3	heat shock protein 60 [Frankliniella occidentalis]	c25040.graph_c0
c47230.graph_c0	1.26788	1567.63	0	11.237	NA	heme-binding protein [Triatoma infestans]	c49923.graph_c0	0	34.2728	0	9.53532	NA	unknown secreted protein [Riptortus pedestris]	c46401.graph_c0	1.63422	36.7047	4.91214e-09	4.69375	Pupal cuticle protein (Precursor) GN=PCP OS=Bombyx mori (Silk moth) PE=2 SV=1	pupal cuticle protein precursor [Danaus plexippus]	c27440.graph_c0	0	25.1116	0	7.53998	NA	GI22439 [Drosophila mojavensis]	c39508.graph_c0	0.483655	2.71627	0.00101599	2.29225	NA	NA	c34529.graph_c1	0	1.14273	0.000120664	4.07065	Enolase-phosphatase E1 GN=CPIJ009638 OS=Culex quinquefasciatus (Southern house mosquito) PE=3 SV=1	hypothetical protein CLF_100574 [Clonorchis sinensis]	c26456.graph_c0	0	48.6464	0	8.9896	Transcription elongation factor S-II GN=TfIIS OS=Drosophila melanogaster (Fruit fly) PE=2 SV=1	transcription elongation factor s-ii [Riptortus pedestris]	c33975.graph_c0
c23648.graph_c0	0.111928	393.709	0	11.2363	NA	NA	c20900.graph_c0	0	12.8143	0	9.52811	Putative cell division cycle ATPase GN=PF07_0047 OS=Plasmodium falciparum (isolate 3D7) PE=3 SV=2	vacuolar sorting protein, putative [Ichthyophthirius multifiliis]	c20491.graph_c0	0.142645	5.64341	5.54992e-05	4.62851	NA	NA	c25072.graph_c0	0	10.9295	0	7.53998	Nitrophorin-7 (Precursor) OS=Rhodnius prolixus (Triatomid bug) PE=1 SV=1	unnamed protein product [Triatoma dimidiata]	c39027.graph_c0	1.68668	9.06664	8.61878e-05	2.28428	NA	NA	c72173.graph_c0	0	1.58244	0.000120664	4.07065	Leishmanolysin homolog (Precursor) GN=gp63 OS=Crithidia fasciculata PE=3 SV=2	Major Surface Protease [Trypanosoma congolense IL3000]	c42436.graph_c0	0.189614	133.78	0	8.98521	Axoneme-associated protein mst101(2) GN=mst101(2) OS=Drosophila hydei (Fruit fly) PE=1 SV=1	hypothetical protein EAI_03492 [Harpegnathos saltator]	c33840.graph_c0
c25259.graph_c0	0	58.359	0	11.1972	NA	conserved hypothetical protein [Pediculus humanus corporis]	c38580.graph_c0	0	39.4507	0	9.52811	Glutathione S-transferase OS=Blattella germanica (German cockroach) PE=1 SV=3	glutathionetransferase [Riptortus pedestris]	c25423.graph_c0	0.0916842	3.62728	5.54992e-05	4.62851	NA	NA	c27445.graph_c0	0.047214	15.3874	0	7.53034	Fat body protein 2 GN=Fbp2 OS=Drosophila melanogaster (Fruit fly) PE=2 SV=2	PREDICTED: uncharacterized short-chain type dehydrogenase/reductase y4vI-like [Bombus impatiens]	c48373.graph_c0	0.859101	4.82483	0.00225592	2.27401	NA	NA	c24911.graph_c0	0	2.1518	0.000120664	4.07065	Histone H2B OS=Trypanosoma cruzi PE=3 SV=1	RecName: Full=Histone H2B	c42334.graph_c0	0.0793216	64.4101	0	8.97692	Organic cation transporter protein GN=Orct OS=Drosophila melanogaster (Fruit fly) PE=1 SV=1	PREDICTED: organic cation transporter protein-like isoform 2 [Acyrthosiphon pisum]	c11692.graph_c0
c47602.graph_c0	0	58.4402	0	11.1884	Period circadian protein (Fragment) GN=per OS=Drosophila serrata (Fruit fly) PE=3 SV=1	hypothetical protein TcasGA2_TC007270 [Tribolium castaneum]	c37567.graph_c0	0	64.4369	0	9.5257	NA	NA	c50238.graph_c0	0.205172	6.1845	8.24352e-06	4.62477	NA	NA	c47796.graph_c0	0.165356	33.2242	0	7.51546	Trypsin 3A1 (Precursor) GN=AAEL007818 OS=Aedes aegypti (Yellowfever mosquito) PE=2 SV=2	predicted protein [Nematostella vectensis]	c39001.graph_c2	4.7476	24.5301	2.73556e-06	2.27241	NA	NA	c26290.graph_c1	0	1.63088	0.000120664	4.07065	Nucleolar protein 58 GN=nop58 OS=Dictyostelium discoideum (Slime mold) PE=3 SV=1	hypothetical protein EAI_05327 [Harpegnathos saltator]	c26891.graph_c0	0.173092	236.039	0	8.97593	NA	NA	c12113.graph_c0
c38024.graph_c0	0	169.058	0	11.1524	Probable salivary secreted peptide (Precursor) OS=Bombus ignitus (Bumblebee) PE=2 SV=1	unknown [Lygus lineolaris]	c33250.graph_c0	0	118.55	0	9.51844	NA	NA	c36909.graph_c1	0.491302	11.2227	1.25864e-07	4.60515	NA	NA	c38681.graph_c0	0.147435	26.8852	0	7.50602	Glucose dehydrogenase [acceptor] short protein (Precursor) GN=Gld OS=Drosophila melanogaster (Fruit fly) PE=3 SV=3	Glucose dehydrogenase [acceptor] [Harpegnathos saltator]	c40866.graph_c0	3.79593	18.7805	6.60566e-09	2.25137	NA	alpha tocopherol transfer protein [Papilio xuthus]	c20774.graph_c0	0	2.22534	0.000120664	4.07065	NA	NA	c26393.graph_c0	0.169463	160.783	0	8.97482	NA	RabGAP/TBC domain-containing protein [Polysphondylium pallidum PN500]	c20429.graph_c1
c23489.graph_c0	0	256.64	0	11.1518	Ejaculatory bulb-specific protein 3 (Precursor) GN=PebIII OS=Drosophila melanogaster (Fruit fly) PE=1 SV=2	chemosensory protein 3 [Apolygus lucorum]	c37598.graph_c0	0	30.3906	0	9.50871	Peritrophin-1 (Precursor) GN=Aper1 OS=Anopheles gambiae (African malaria mosquito) PE=2 SV=2	cuticular protein analogous to peritrophins 3-A1 precursor [Acyrthosiphon pisum]	c46193.graph_c0	0.091222	2.70674	9.47377e-06	4.60234	NA	NA	c34349.graph_c0	0	4.12498	0	7.49555	Uncharacterized protein DDB_G0271670 (Precursor) GN=DDB_G0271670 OS=Dictyostelium discoideum (Slime mold) PE=4 SV=1	putative leucine rich repeat containing 34 [Danaus plexippus]	c40719.graph_c0	9.36434	45.898	5.48748e-10	2.2485	NA	NA	c38370.graph_c0	0	1.12486	0.000120664	4.07065	NA	NA	c34000.graph_c0	0.228677	160.164	0	8.97465	Protein KBP homolog GN=CG14043 OS=Drosophila melanogaster (Fruit fly) PE=2 SV=1	hypothetical protein Phum_PHUM612470 [Pediculus humanus corporis]	c20633.graph_c0
c43968.graph_c0	0.0798661	264.454	0	11.1491	NA	NA	c49213.graph_c0	0.853725	749.65	0	9.50113	NA	hypothetical protein [Thermobia domestica]	c46701.graph_c0	2.72695	56.5727	8.42201e-09	4.58869	Elastase inhibitor OS=Anemonia sulcata (Mediterranean snakelocks sea anemone) PE=1 SV=1	Kazal-type protease inhibitor [Eriocheir sinensis]	c24928.graph_c0	0	8.29912	0	7.49555	Chymotrypsin (Precursor) OS=Phaedon cochleariae (Mustard beetle) PE=2 SV=1	PREDICTED: trypsin-7-like [Ceratitis capitata]	c49118.graph_c0	2.02662	9.8103	8.93974e-10	2.23013	Putative 115 kDa protein in type-1 retrotransposable element R1DM OS=Drosophila melanogaster (Fruit fly) PE=4 SV=1	hypothetical protein TcasGA2_TC011554 [Tribolium castaneum]	c40016.graph_c0	0	1.80963	0.000120664	4.07065	NA	NA	c41841.graph_c0	1.43837	831.79	0	8.97428	Uncharacterized abhydrolase domain-containing protein DDB_G0269086 GN=DDB_G0269086 OS=Dictyostelium discoideum (Slime mold) PE=1 SV=2	mucin-associated surface protein (MASP) [Trypanosoma cruzi strain CL Brener]	c52826.graph_c0
c41305.graph_c1	0	157.697	0	11.1413	Flightin GN=fln OS=Drosophila melanogaster (Fruit fly) PE=2 SV=1	flightin [Lethocerus indicus]	c23745.graph_c0	0	13.5865	0	9.49151	NA	PREDICTED: hypothetical protein LOC100162262 [Acyrthosiphon pisum]	c44150.graph_c0	37.257	754.078	9.61423e-09	4.58213	Lysosomal aspartic protease (Precursor) GN=AAEL006169 OS=Aedes aegypti (Yellowfever mosquito) PE=1 SV=2	PREDICTED: lysosomal aspartic protease-like [Apis florea]	c41761.graph_c0	0.0442456	13.9304	0	7.48065	NA	NA	c34505.graph_c1	1.3827	7.42029	0.00190956	2.22842	NA	NA	c45778.graph_c0	0	4.92899	0.000120664	4.07065	NA	NA	c45942.graph_c0	0.27486	160.354	0	8.97426	Rho GTPase-activating protein gacF GN=gacF OS=Dictyostelium discoideum (Slime mold) PE=3 SV=2	RNA recognition motif. family protein [Cryptosporidium muris RN66]	c56583.graph_c0
c36819.graph_c1	0.0967207	311.219	0	11.1078	Eggshell protein (Precursor) GN=F10 OS=Schistosoma mansoni (Blood fluke) PE=2 SV=2	PREDICTED: glycine-rich cell wall structural protein-like [Bombyx mori]	c38634.graph_c0	0	109.038	0	9.48159	Arginine kinase GN=ARGK OS=Apis mellifera (Honeybee) PE=2 SV=1	arginine kinase [Bombus lucorum]	c48749.graph_c2	0.419039	12.2364	1.09054e-05	4.57956	NA	NA	c34130.graph_c0	0	7.13372	0	7.46823	NA	NA	c17184.graph_c0	203.37	971.178	5.01804e-10	2.21745	Larval cuticle protein LCP-22 (Precursor) GN=LCP22 OS=Bombyx mori (Silk moth) PE=2 SV=1	GA15602 [Drosophila pseudoobscura pseudoobscura]	c24126.graph_c0	3.89581	56.6175	0	4.06243	NA	NA	c18681.graph_c0	0.087009	70.0394	0	8.96435	Succinyl-CoA ligase [ADP-forming] subunit beta, mitochondrial (Precursor) GN=scsC OS=Dictyostelium discoideum (Slime mold) PE=3 SV=1	succinyl-coa synthetase beta chain [Riptortus pedestris]	c17107.graph_c0
c38358.graph_c0	0.0593848	123.093	0	11.0723	Fibropellin-1 (Precursor) GN=EGF1 OS=Strongylocentrotus purpuratus (Purple sea urchin) PE=1 SV=2	PREDICTED: neurogenic locus notch homolog protein 1-like [Acyrthosiphon pisum]	c48835.graph_c0	0	30.1394	0	9.47661	GATA zinc finger domain-containing protein 14 GN=gtaN OS=Dictyostelium discoideum (Slime mold) PE=4 SV=1	hypothetical protein TcasGA2_TC008528 [Tribolium castaneum]	c43516.graph_c1	0.264268	5.89139	5.03765e-07	4.52295	NA	NA	c19138.graph_c0	0.103959	21.4718	0	7.4614	Probable protein phosphatase 2C T23F11.1 GN=T23F11.1 OS=Caenorhabditis elegans PE=3 SV=2	predicted protein [Nematostella vectensis]	c51026.graph_c0	0.151778	0.828049	0.00755595	2.21066	NA	NA	c42180.graph_c0	0.746094	12.7874	1.03901e-11	4.05083	Cytosol aminopeptidase GN=lap OS=Dictyostelium discoideum (Slime mold) PE=1 SV=1	GK17945 [Drosophila willistoni]	c26369.graph_c0	2.46844	1510.68	0	8.96142	NA	NA	c44752.graph_c0
c45194.graph_c0	0.129311	198.745	0	11.07	Venom phospholipase A1 OS=Vespula squamosa (Southern yellow jacket) PE=1 SV=1	PREDICTED: pancreatic lipase-related protein 1-like isoform 2 [Acyrthosiphon pisum]	c33355.graph_c2	0	47.2718	0	9.4232	Heat shock protein 83 GN=Hsp83 OS=Drosophila auraria (Fruit fly) PE=3 SV=1	90 kDa heat shock protein [Lygus hesperus]	c48922.graph_c1	8.71746	169.237	1.02019e-08	4.51719	Cuticle protein 6 OS=Blaberus craniifer (Death&apos;s head cockroach) PE=1 SV=1	PREDICTED: hypothetical protein LOC100168822 [Acyrthosiphon pisum]	c46614.graph_c0	0	3.04955	0	7.459	NA	NA	c39164.graph_c0	0.306603	1.63583	0.00436813	2.20224	Adhesive plaque matrix protein (Precursor) GN=FP1 OS=Mytilus coruscus (Sea mussel) PE=2 SV=1	PREDICTED: hypothetical protein LOC100572094 [Acyrthosiphon pisum]	c36985.graph_c0	0.316147	6.3436	2.63179e-09	4.04416	NA	NA	c20170.graph_c0	1.38306	817.585	0	8.95672	NA	PREDICTED: hypothetical protein LOC100648520 [Bombus terrestris]	c24458.graph_c0
c44433.graph_c0	0	179.495	0	11.034	NA	NA	c49437.graph_c0	0	33.0819	0	9.42061	40S ribosomal protein S3 GN=RpS3 OS=Drosophila melanogaster (Fruit fly) PE=1 SV=1	S3e ribosomal protein [Coptotermes formosanus]	c39411.graph_c0	0.307175	8.53581	1.68035e-05	4.50898	NA	NA	c17193.graph_c0	0	9.14523	0	7.44972	Putative mediator of RNA polymerase II transcription subunit 24 GN=med24 OS=Dictyostelium discoideum (Slime mold) PE=3 SV=2	hypothetical protein DICPUDRAFT_74608 [Dictyostelium purpureum]	c25382.graph_c0	0.881041	4.70065	0.00436813	2.20224	NA	NA	c44826.graph_c0	26.8601	378.871	0	4.0426	Protease inhibitor SGPI-2 (Precursor) OS=Schistocerca gregaria (Desert locust) PE=1 SV=1	hypothetical protein AND_09044 [Anopheles darlingi]	c34179.graph_c0	0	19.6447	2.22045e-16	8.95436	Putative leucine-rich repeat-containing protein DDB_G0290503 GN=DDB_G0290503 OS=Dictyostelium discoideum (Slime mold) PE=4 SV=1	conserved Plasmodium protein, unknown function [Plasmodium falciparum 3D7]	c38139.graph_c0
c49641.graph_c0	0	199.925	0	11.0297	NA	NA	c26817.graph_c0	0	35.9339	0	9.40495	NA	NA	c45664.graph_c1	11.5286	221.659	1.11595e-08	4.50125	NA	odorant-binding protein RproOBP4 precursor [Rhodnius prolixus]	c39823.graph_c0	0	6.50015	0	7.44972	NA	GG14492 [Drosophila erecta]	c47195.graph_c0	75.6507	353.835	8.58354e-10	2.18725	Period circadian protein (Fragment) GN=per OS=Drosophila serrata (Fruit fly) PE=3 SV=1	PREDICTED: hypothetical protein LOC100648237 [Bombus terrestris]	c38005.graph_c0	0.0914347	3.46548	3.85877e-06	4.03681	NA	NA	c37250.graph_c0	0.0679156	90.742	0	8.94651	NA	hypothetical protein Phum_PHUM131510 [Pediculus humanus corporis]	c16350.graph_c0
c37747.graph_c0	0.763169	815.121	0	11.0258	Cuticle protein 18.7 OS=Locusta migratoria (Migratory locust) PE=1 SV=1	cuticle protein, putative [Riptortus pedestris]	c45232.graph_c0	0	23.0507	0	9.40232	NADPHNAcytochrome P450 reductase OS=Musca domestica (House fly) PE=2 SV=1	NADPH-cytochrome P450 reductase [Cimex lectularius]	c36845.graph_c0	0.159972	5.72616	0.000123039	4.48708	NA	NA	c23863.graph_c0	0.332597	56.0712	0	7.44849	NA	unnamed protein product [Oikopleura dioica]	c41393.graph_c0	2.22515	10.5618	7.98093e-08	2.18554	NA	NA	c46374.graph_c0	0.275983	5.46078	3.40568e-09	4.02436	NA	NA	c24306.graph_c0	0.602707	385.627	0	8.94503	NA	conserved Plasmodium protein, unknown function [Plasmodium falciparum 3D7]	c27173.graph_c0
c46900.graph_c0	0.744862	789.779	0	10.9954	NA	unknown secreted protein [Riptortus pedestris]	c41374.graph_c0	0	33.1183	0	9.40232	Superoxide dismutase [Cu-Zn] GN=SOD OS=Schistosoma mansoni (Blood fluke) PE=1 SV=1	Cu-Zn superoxide dismutase-like protein [Pyrrhocoris apterus]	c50209.graph_c0	4.06053	81.3428	6.83522e-08	4.48537	NA	NA	c39859.graph_c0	0.19362	33.8047	0	7.44333	LIM/homeobox protein Lhx3 GN=LHX3 OS=Halocynthia roretzi (Sea squirt) PE=2 SV=2	PREDICTED: LIM/homeobox protein Lhx3-like [Acyrthosiphon pisum]	c21064.graph_c0	0.738512	3.62914	0.000157761	2.16941	Adenylate cyclase, terminal-differentiation specific GN=acrA OS=Dictyostelium discoideum (Slime mold) PE=1 SV=1	unkown protein [Riptortus pedestris]	c39480.graph_c0	1.03148	15.3502	1.35447e-14	4.00857	NA	NA	c46606.graph_c0	0.169526	134.593	0	8.94447	Ras guanine nucleotide exchange factor M GN=gefM OS=Dictyostelium discoideum (Slime mold) PE=2 SV=1	hypothetical protein YQE_08486, partial [Dendroctonus ponderosae]	c27190.graph_c0
c19457.graph_c0	0.0624972	184.329	0	10.9823	NA	unknown secreted protein [Riptortus pedestris]	c49486.graph_c0	0	71.4573	0	9.39441	NA	cysteine-type endopeptidase [Riptortus pedestris]	c33214.graph_c0	0.106942	2.92134	1.94767e-05	4.48467	NA	NA	c41844.graph_c0	0.178442	31.1034	0	7.44095	G2/mitotic-specific cyclin-B OS=Patella vulgata (Common limpet) PE=2 SV=1	cyclin B [Nasonia vitripennis]	c49011.graph_c2	4.96859	23.0115	1.77986e-09	2.16889	Titin GN=sls OS=Drosophila melanogaster (Fruit fly) PE=1 SV=3	PREDICTED: LOW QUALITY PROTEIN: titin-like [Apis florea]	c12411.graph_c0	0	2.387	0.000201063	4.00762	NA	PREDICTED: uncharacterized protein LOC101736987 [Bombyx mori]	c20963.graph_c0	0.270973	169.196	0	8.94284	Uncharacterized protein DDB_G0271670 (Precursor) GN=DDB_G0271670 OS=Dictyostelium discoideum (Slime mold) PE=4 SV=1	hypothetical protein DDB_G0271670 [Dictyostelium discoideum AX4]	c40418.graph_c0
c35872.graph_c0	0.656975	721.019	0	10.9798	Pro-resilin (Precursor) GN=resilin OS=Drosophila melanogaster (Fruit fly) PE=1 SV=1	PREDICTED: keratin, type II cytoskeletal 1-like [Ceratitis capitata]	c23426.graph_c0	0	20.1294	0	9.38114	Probable serine/threonine-protein kinase kinX GN=kinX OS=Dictyostelium discoideum (Slime mold) PE=3 SV=2	hypothetical protein CLF_100574 [Clonorchis sinensis]	c34450.graph_c0	12.0581	229.233	1.2691e-08	4.48335	Uncharacterized proline-rich protein (Fragment) OS=Owenia fusiformis PE=4 SV=1	PREDICTED: uncharacterized PE-PGRS family protein PE_PGRS54-like [Ceratitis capitata]	c27418.graph_c0	0	9.62822	0	7.44037	Venom allergen 5 (Precursor) OS=Vespula maculifrons (Eastern yellow jacket) PE=2 SV=1	PREDICTED: venom allergen 5-like [Nasonia vitripennis]	c38865.graph_c0	1.42247	7.38965	0.0060777	2.16497	NA	NA	c35477.graph_c0	0	1.77817	0.000201063	4.00762	Cathepsin L light chain (Precursor) OS=Sarcophaga peregrina (Flesh fly) PE=1 SV=1	cathepsin L [Triatoma brasiliensis]	c44404.graph_c0	0.0594075	79.0468	0	8.94055	NA	PREDICTED: trypsin-1-like [Megachile rotundata]	c35348.graph_c0
c43923.graph_c1	0	124.979	0	10.9771	Venom serine protease (Precursor) OS=Polistes dominula (European paper wasp) PE=2 SV=1	trypsin precursor LlSgP3 [Lygus lineolaris]	c50195.graph_c0	0	39.8215	0	9.37043	ATP synthase subunit alpha, mitochondrial (Precursor) GN=H28O16.1 OS=Caenorhabditis elegans PE=1 SV=1	hypothetical protein YQE_04122, partial [Dendroctonus ponderosae]	c41869.graph_c3	1.59585	30.9048	2.20352e-08	4.48245	Protein takeout (Precursor) GN=to OS=Drosophila melanogaster (Fruit fly) PE=2 SV=1	protein takeout precursor, putative [Pediculus humanus corporis]	c50185.graph_c0	0	10.5985	0	7.44037	NA	NA	c46164.graph_c0	1.65813	7.65676	8.09312e-08	2.14928	Putative amino acid permease F59B2.2 GN=F59B2.2 OS=Caenorhabditis elegans PE=3 SV=2	PREDICTED: proton-coupled amino acid transporter 4-like [Bombus impatiens]	c15162.graph_c0	0	3.2738	0.000201063	4.00762	NA	NA	c42354.graph_c1	0.0654542	60.6279	0	8.9402	Aldehyde dehydrogenase GN=ALDH OS=Enchytraeus buchholzi (Grindal worm) PE=2 SV=1	hypothetical protein SINV_09189 [Solenopsis invicta]	c14129.graph_c0
c42373.graph_c0	0	108.089	0	10.9735	NA	NA	c31805.graph_c0	0	56.454	0	9.37043	NA	NA	c42869.graph_c0	0.0697133	2.42971	0.000151417	4.44945	NA	gag [Drosophila melanogaster]	c25086.graph_c0	0.0298771	9.10605	0	7.43394	Atlastin GN=atl OS=Drosophila melanogaster (Fruit fly) PE=1 SV=1	atlastin1 [Drosophila buzzatii]	c40991.graph_c0	0.938255	4.46642	4.59842e-05	2.14481	NA	NA	c34617.graph_c0	0	2.47678	0.000201063	4.00762	NA	NA	c41578.graph_c0	0	20.6559	2.22045e-16	8.93148	NA	hypothetical protein AND_20465 [Anopheles darlingi]	c44280.graph_c0
c33053.graph_c0	0	253.658	0	10.9727	NA	unknown secreted protein [Riptortus pedestris]	c43464.graph_c0	0	15.4662	0	9.36774	3-hydroxyacyl-CoA dehydrogenase GN=mfeA OS=Dictyostelium discoideum (Slime mold) PE=2 SV=1	non-specific lipid-transfer protein-like [Riptortus pedestris]	c44659.graph_c0	0.426065	8.13829	7.3189e-08	4.43034	Probable RNA-directed DNA polymerase from transposon X-element GN=X-element\ORF2 OS=Drosophila melanogaster (Fruit fly) PE=3 SV=1	PREDICTED: RNA-directed DNA polymerase from mobile element jockey-like [Acyrthosiphon pisum]	c29164.graph_c0	0.0297546	9.00884	0	7.42441	NA	NA	c33157.graph_c0	1.23028	5.75784	6.60126e-06	2.14062	Cuticle protein 19 OS=Locusta migratoria (Migratory locust) PE=1 SV=1	hypothetical protein AaeL_AAEL009002 [Aedes aegypti]	c48990.graph_c6	0	2.10997	0.000201063	4.00762	NA	NA	c33038.graph_c0	0	67.5722	2.22045e-16	8.92818	Charged multivesicular body protein 6 GN=chmp6 OS=Dictyostelium discoideum (Slime mold) PE=3 SV=2	hypothetical protein KGM_06065 [Danaus plexippus]	c45342.graph_c0
c41318.graph_c0	0.904771	1145.14	0	10.9669	NA	NA	c39256.graph_c1	0.0566978	58.5222	0	9.36017	Elongation factor 2 GN=Ef2b OS=Drosophila melanogaster (Fruit fly) PE=1 SV=4	elongation factor 2 [Riptortus pedestris]	c17154.graph_c0	0.29917	7.04522	8.009e-06	4.42751	Pheromone-binding protein-related protein 2 (Precursor) GN=Pbprp2 OS=Drosophila melanogaster (Fruit fly) PE=2 SV=2	odorant-binding protein 2 precursor [Zootermopsis nevadensis]	c43626.graph_c0	0	11.8241	0	7.41197	Enolase-phosphatase E1 GN=AAEL000109 OS=Aedes aegypti (Yellowfever mosquito) PE=3 SV=1	hypothetical protein CLF_100574 [Clonorchis sinensis]	c39644.graph_c0	13.9484	63.2128	1.22552e-08	2.13243	Cuticle protein 38 OS=Locusta migratoria (Migratory locust) PE=1 SV=1	AGAP006149-PA [Anopheles gambiae str. PEST]	c49492.graph_c0	0	2.06537	0.000201063	4.00762	NA	NA	c49570.graph_c0	0	57.6406	2.22045e-16	8.92653	NA	PREDICTED: transmembrane protein 136-like isoform X1 [Aplysia californica]	c42050.graph_c0
c17761.graph_c0	0	130.296	0	10.9542	NA	NA	c23293.graph_c0	0	59.4943	0	9.35693	ATP synthase subunit beta, mitochondrial (Precursor) GN=ATPsyn-beta OS=Drosophila melanogaster (Fruit fly) PE=2 SV=3	ATP synthase beta subunit [Euscelidius variegatus]	c35311.graph_c0	0.065088	2.20719	0.000187018	4.4108	NA	conserved hypothetical protein [Riptortus pedestris]	c31328.graph_c0	0.0763477	17.0489	0	7.40287	cAMP-dependent protein kinase type II regulatory subunit GN=Pka-R2 OS=Drosophila melanogaster (Fruit fly) PE=1 SV=2	PREDICTED: similar to cAMP-dependent protein kinase R2 [Tribolium castaneum]	c44208.graph_c0	0.265211	1.26604	0.000256747	2.12831	NA	NA	c53430.graph_c0	0	2.95405	0.000201063	4.00762	NA	NA	c20563.graph_c0	0	61.3032	2.22045e-16	8.92488	NA	NA	c38369.graph_c0
c20086.graph_c0	0	382.884	0	10.952	Toxin Ado1 OS=Agriosphodrus dohrni (Assassin bug) PE=1 SV=1	RecName: Full=Toxin Ado1	c33355.graph_c0	0	61.4192	0	9.35693	Heat shock protein 83 GN=Hsp83 OS=Anopheles gambiae (African malaria mosquito) PE=3 SV=3	heat shock protein 90 [Apis mellifera]	c46477.graph_c0	0.377276	7.69995	1.18731e-06	4.39635	NA	NA	c38084.graph_c0	0	3.59698	0	7.40238	NA	hypothetical protein YQE_07867, partial [Dendroctonus ponderosae]	c27679.graph_c0	0.911203	4.43512	0.00119085	2.12775	NA	NA	c55661.graph_c0	0	1.2984	0.000201063	4.00762	NA	NA	c21899.graph_c0	0.441047	286.603	0	8.92453	NA	NA	c53778.graph_c0
c35209.graph_c0	0	90.9424	0	10.949	Adult-specific rigid cuticular protein 15.5 OS=Araneus diadematus (European garden spider) PE=1 SV=1	DD5 [Marsupenaeus japonicus]	c49866.graph_c0	0.583123	491.952	0	9.35552	NA	NA	c32832.graph_c0	66.0302	1161.72	3.34572e-08	4.37828	Pupal cuticle protein (Precursor) GN=PCP OS=Bombyx mori (Silk moth) PE=2 SV=1	pupal cuticle protein precursor [Danaus plexippus]	c20905.graph_c0	0.0532981	15.8691	0	7.40032	Protein rolling stone GN=rost OS=Drosophila melanogaster (Fruit fly) PE=2 SV=2	PREDICTED: protein rolling stone-like [Megachile rotundata]	c26759.graph_c0	1.32272	6.60318	0.0049287	2.12704	NA	NA	c35577.graph_c1	0.11438	2.86884	3.61235e-07	3.98962	NA	NA	c46156.graph_c0	0.192551	107.853	0	8.92224	MATH and LRR domain-containing protein PFE0570w GN=PFE0570w OS=Plasmodium falciparum (isolate 3D7) PE=2 SV=1	viral A-type inclusion protein [Trichomonas vaginalis G3]	c68264.graph_c0
c21122.graph_c0	0	73.9028	0	10.9218	NA	PREDICTED: pancreatic lipase-related protein 3-like [Bombyx mori]	c45719.graph_c0	0	16.5476	0	9.35421	Muscle M-line assembly protein unc-89 GN=unc-89 OS=Caenorhabditis elegans PE=1 SV=3	PREDICTED: protein 4.1 homolog isoform 3 [Acyrthosiphon pisum]	c32082.graph_c0	0.067276	2.21802	0.000231859	4.3711	NA	NA	c44045.graph_c0	0.0346813	6.84917	0	7.39683	Putative uncharacterized protein DDB_G0282499 GN=DDB_G0282499 OS=Dictyostelium discoideum (Slime mold) PE=4 SV=2	hypothetical protein TTHERM_00189220 [Tetrahymena thermophila]	c48316.graph_c1	9.9572	44.2999	3.8076e-09	2.11315	Alpha-amylase 1 (Precursor) GN=Amy35 OS=Drosophila ananassae (Fruit fly) PE=3 SV=3	PREDICTED: alpha-amylase-like [Bombus impatiens]	c47426.graph_c0	2.40144	33.5988	1.11022e-16	3.9884	NA	NA	c24794.graph_c0	0.873755	526.884	0	8.91877	Uncharacterized protein DDB_G0272718 GN=DDB_G0272718 OS=Dictyostelium discoideum (Slime mold) PE=4 SV=1	cuticular protein PxutCPR131 [Papilio xuthus]	c69569.graph_c0
c48224.graph_c6	0	546.975	0	10.9111	Digestive cysteine proteinase 2 (Precursor) GN=LCP2 OS=Homarus americanus (American lobster) PE=2 SV=1	cathepsin L-like proteinase [Triatoma infestans]	c37222.graph_c0	0	64.217	0	9.34603	NA	NA	c39638.graph_c0	0.0777268	2.56257	0.000231859	4.3711	NA	NA	c26938.graph_c0	0	9.21587	0	7.39272	NA	hypothetical protein CLF_100574 [Clonorchis sinensis]	c48605.graph_c6	11.4755	51.3521	2.55147e-08	2.11268	NA	NA	c47249.graph_c4	1.52386	21.197	2.22045e-16	3.97688	NA	NA	c25867.graph_c0	0.202222	144.293	0	8.91869	Myotrophin homolog GN=mtpn OS=Dictyostelium discoideum (Slime mold) PE=3 SV=1	hypothetical protein BRAFLDRAFT_69053 [Branchiostoma floridae]	c48978.graph_c0
c47387.graph_c0	0.166508	164.089	0	10.9097	Twitchin GN=unc-22 OS=Caenorhabditis elegans PE=1 SV=3	PREDICTED: LOW QUALITY PROTEIN: twitchin [Apis mellifera]	c24711.graph_c0	0	56.9421	0	9.33506	Ornithine decarboxylase GN=odc-1 OS=Caenorhabditis elegans PE=3 SV=2	Ornithine decarboxylase [Harpegnathos saltator]	c33903.graph_c0	0.155269	3.5102	1.15359e-05	4.36928	NA	PREDICTED: hypothetical protein LOC100678217 [Nasonia vitripennis]	c23515.graph_c0	0	16.4888	0	7.39272	NA	NA	c32438.graph_c0	427.729	1894.43	6.21969e-09	2.10905	Cuticle protein 18.6, isoform A OS=Locusta migratoria (Migratory locust) PE=1 SV=1	cuticle protein, putative, partial [Riptortus pedestris]	c25730.graph_c0	0.202637	4.96953	5.11156e-07	3.95819	NA	NA	c26440.graph_c0	0.240427	187.055	0	8.91525	PXMP2/4 family protein 2 GN=DDB_G0278529 OS=Dictyostelium discoideum (Slime mold) PE=3 SV=1	PREDICTED: similar to AGAP001778-PA [Tribolium castaneum]	c48812.graph_c2
c18411.graph_c0	0	104.237	0	10.8753	Protein takeout (Precursor) GN=to OS=Drosophila melanogaster (Fruit fly) PE=2 SV=1	PREDICTED: protein takeout-like [Acyrthosiphon pisum]	c42466.graph_c0	0	35.4173	0	9.3323	Probable cytidine deaminase GN=cda OS=Dictyostelium discoideum (Slime mold) PE=3 SV=1	cytidine deaminase [Papilio xuthus]	c25820.graph_c0	1.5089	27.7808	3.76992e-07	4.33506	NA	NA	c38094.graph_c0	0	8.48098	0	7.39272	NA	NA	c27185.graph_c1	3.06636	14.0524	3.12386e-05	2.10126	NA	NA	c36420.graph_c0	0.118379	4.22278	8.78718e-06	3.95289	NA	NA	c45055.graph_c0	0	72.6831	2.22045e-16	8.91325	NA	NA	c51261.graph_c0
c39704.graph_c0	0	124.138	0	10.8618	NA	NA	c35279.graph_c0	0	40.0445	0	9.324	Nitrophorin-7 (Precursor) OS=Rhodnius prolixus (Triatomid bug) PE=1 SV=1	unnamed protein product [Triatoma dimidiata]	c16816.graph_c0	0.0450459	1.44268	0.00028857	4.33027	NA	endonuclease-reverse transcriptase [Bombyx mori]	c43408.graph_c0	0	5.94289	0	7.383	Trypsin 3A1 (Precursor) GN=AAEL007818 OS=Aedes aegypti (Yellowfever mosquito) PE=2 SV=2	trypsin [Aedes aegypti]	c35229.graph_c0	1.76178	7.88079	5.22749e-07	2.09835	NA	unknown [Dendroctonus ponderosae]	c48621.graph_c4	0.83544	11.2861	2.22045e-16	3.94616	Protein timeless GN=tim OS=Drosophila melanogaster (Fruit fly) PE=1 SV=2	timeless [Tribolium castaneum]	c37324.graph_c0	0.439431	254.191	0	8.9127	Probable nucleosome assembly protein GN=nap1 OS=Dictyostelium discoideum (Slime mold) PE=2 SV=1	nucleosome assembly protein 1-like 1 [Acyrthosiphon pisum]	c49818.graph_c0
c40607.graph_c0	0	86.2973	0	10.8579	NA	juvenile hormone acid methyltransferase [Danaus plexippus]	c49814.graph_c0	0	14.1389	0	9.32122	V-type proton ATPase 16 kDa proteolipid subunit GN=AAEL000291 OS=Aedes aegypti (Yellowfever mosquito) PE=2 SV=2	GH22892 [Drosophila grimshawi]	c42142.graph_c1	0.174471	5.58776	0.00028857	4.33027	NA	NA	c26562.graph_c0	0.182867	40.0075	0	7.37338	NA	NA	c34669.graph_c0	0.63105	3.0479	0.00403088	2.09505	NA	NA	c42798.graph_c5	0	1.2266	0.000337903	3.94171	Tubulin beta chain OS=Paracentrotus lividus (Common sea urchin) PE=2 SV=1	beta-tubulin [Haliotis discus discus]	c44056.graph_c2	5.50165	2848.3	0	8.91219	NA	hypothetical protein CLF_100574 [Clonorchis sinensis]	c40987.graph_c0
c25112.graph_c0	0	80.2914	0	10.8346	Adult-specific rigid cuticular protein 12.4 OS=Araneus diadematus (European garden spider) PE=1 SV=1	DD5 [Marsupenaeus japonicus]	c37907.graph_c0	0	12.3242	0	9.32122	NA	NA	c45633.graph_c0	0.0745804	1.82656	4.91601e-05	4.32949	NA	putative pol-like protein [Danaus plexippus]	c26681.graph_c0	0	4.1128	0	7.37321	NA	NA	c45808.graph_c1	3.13718	14.0951	3.39137e-06	2.09313	NA	NA	c41416.graph_c3	0	0.82555	0.000337903	3.94171	Uncharacterized protein DDB_G0271670 (Precursor) GN=DDB_G0271670 OS=Dictyostelium discoideum (Slime mold) PE=4 SV=1	hypothetical protein CLF_100574 [Clonorchis sinensis]	c18048.graph_c0	1.52882	817.994	0	8.91092	NA	GK15825 [Drosophila willistoni]	c33039.graph_c0
c37328.graph_c0	0	239.608	0	10.7725	Uncharacterized proline-rich protein (Fragment) OS=Owenia fusiformis PE=4 SV=1	PREDICTED: myeloid/lymphoid or mixed-lineage leukemia 4-like, partial [Saccoglossus kowalevskii]	c38962.graph_c0	0	23.8077	0	9.31285	ATP synthase subunit b, mitochondrial (Precursor) GN=ATPsyn-b OS=Drosophila melanogaster (Fruit fly) PE=2 SV=2	mitochondrial ATP synthase b chain [Riptortus pedestris]	c48929.graph_c10	7.36873	125.041	4.30026e-08	4.32297	4-hydroxyphenylpyruvate dioxygenase GN=hpd-1 OS=Caenorhabditis elegans PE=1 SV=1	4-hydroxyphenylpyruvate dioxygenase [Aedes aegypti]	c23552.graph_c0	0	12.9103	0	7.36335	NA	NA	c42611.graph_c0	1.12959	5.22442	0.000295304	2.08845	NA	NA	c25333.graph_c0	0	0.53959	0.000337903	3.94171	GATA zinc finger domain-containing protein 14 GN=gtaN OS=Dictyostelium discoideum (Slime mold) PE=4 SV=1	hypothetical protein [Trichomonas vaginalis G3]	c33317.graph_c0	0.71678	422.661	0	8.90781	NA	PREDICTED: gamma-glutamylcyclotransferase-like [Bombus terrestris]	c33783.graph_c0
c38516.graph_c1	0	491.695	0	10.7486	Major royal jelly protein 3 (Precursor) GN=MRJP3 OS=Apis mellifera (Honeybee) PE=1 SV=1	PREDICTED: uncharacterized protein LOC101847155 [Aplysia californica]	c40104.graph_c1	0	27.5643	0	9.30444	Catalase GN=Cat OS=Drosophila melanogaster (Fruit fly) PE=1 SV=2	catalase [Riptortus pedestris]	c27329.graph_c0	2.55848	45.9624	2.47374e-07	4.32291	NA	NA	c35482.graph_c0	0.162078	30.813	0	7.34199	Histidine-rich glycoprotein (Precursor) OS=Plasmodium lophurae PE=4 SV=1	RecName: Full=Histidine-rich glycoprotein; Flags: Precursor	c48820.graph_c0	6.3638	28.1452	4.03206e-07	2.0848	General transcriptional corepressor trfA GN=trfA OS=Dictyostelium discoideum (Slime mold) PE=2 SV=1	mucin 30E [Drosophila melanogaster]	c15210.graph_c0	0	4.9375	0.000337903	3.94171	NA	NA	c46666.graph_c0	0.0323938	22.9355	0	8.90751	Dynein intermediate chain 3, ciliary OS=Heliocidaris crassispina (Sea urchin) PE=2 SV=1	PREDICTED: hypothetical protein LOC100571197 [Acyrthosiphon pisum]	c25664.graph_c0
c38836.graph_c0	0.389134	367.575	0	10.7466	Venom serine protease (Precursor) OS=Polistes dominula (European paper wasp) PE=2 SV=1	salivary trypsin [Triatoma infestans]	c25126.graph_c0	0	35.8369	0	9.30162	NA	unknown secreted protein [Riptortus pedestris]	c39741.graph_c0	1.62715	29.3576	2.87532e-07	4.32254	NA	NA	c44354.graph_c1	0.091221	17.2811	0	7.3369	Annulin OS=Schistocerca americana (American grasshopper) PE=2 SV=1	RecName: Full=Annulin; AltName: Full=Protein-glutamine gamma-glutamyltransferase; AltName: Full=Transglutaminase	c42821.graph_c1	1.31338	5.96504	6.20027e-05	2.08362	NA	NA	c23451.graph_c0	0	1.17003	0.000337903	3.94171	NA	NA	c26956.graph_c0	0.150077	96.1444	0	8.90399	Peptide transporter family 1 GN=yin OS=Drosophila melanogaster (Fruit fly) PE=1 SV=2	GG18677 [Drosophila erecta]	c18941.graph_c0
c46930.graph_c0	0.175179	168.711	0	10.7319	Maltase 2 (Precursor) GN=Mal-B2 OS=Drosophila virilis (Fruit fly) PE=3 SV=2	sucrase [Nilaparvata lugens]	c38990.graph_c0	0	25.1899	0	9.29597	Uncharacterized protein DDB_G0271670 (Precursor) GN=DDB_G0271670 OS=Dictyostelium discoideum (Slime mold) PE=4 SV=1	Sarcalumenin [Camponotus floridanus]	c13180.graph_c0	41.8551	708.411	4.44925e-08	4.3196	NA	NA	c24158.graph_c0	0.135554	28.9066	0	7.33651	Histone H1C OS=Chironomus tentans (Midge) PE=3 SV=1	hypothetical protein SINV_05737 [Solenopsis invicta]	c39807.graph_c0	62.7155	270.532	8.78903e-09	2.06981	Cadmium-metallothionein (Precursor) GN=MT OS=Eisenia foetida (Common brandling worm) PE=1 SV=1	unnamed protein product [Oikopleura dioica]	c24494.graph_c0	0	1.87693	0.000337903	3.94171	NA	NA	c17633.graph_c0	0.0579218	75.1006	0	8.90325	Serine-arginine protein 55 GN=B52 OS=Drosophila melanogaster (Fruit fly) PE=1 SV=4	arginine/serine-rich splicing factor [Riptortus pedestris]	c56893.graph_c0
c18929.graph_c0	0.0626639	154.569	0	10.7245	NA	NA	c44876.graph_c1	0	27.0912	0	9.2903	Adenosylhomocysteinase GN=Ahcy13 OS=Anopheles gambiae (African malaria mosquito) PE=2 SV=2	PREDICTED: similar to adenosylhomocysteinase [Tribolium castaneum]	c24126.graph_c0	1.35945	23.2397	1.10664e-07	4.2933	NA	NA	c33972.graph_c0	0.0259118	7.3762	0	7.33572	NA	PREDICTED: mesocentin-like isoform X6 [Aplysia californica]	c43222.graph_c1	0.856516	3.81389	2.75954e-05	2.06618	Sensory neuron membrane protein 1 GN=Snmp1 OS=Drosophila mojavensis (Fruit fly) PE=3 SV=1	PREDICTED: scavenger receptor class B member 1-like isoform 1 [Acyrthosiphon pisum]	c26651.graph_c0	0	2.05029	0.000337903	3.94171	NA	NA	c40951.graph_c0	0.232886	155.109	0	8.9021	Uncharacterized protein PF11_0213 GN=PF11_0213 OS=Plasmodium falciparum (isolate 3D7) PE=2 SV=2	hypothetical protein CLF_100574 [Clonorchis sinensis]	c33083.graph_c0
c13180.graph_c0	0	294.003	0	10.6916	NA	NA	c26626.graph_c0	0	16.9791	0	9.28175	Processed neurogenic locus Notch protein (Precursor) GN=N OS=Drosophila melanogaster (Fruit fly) PE=1 SV=3	PREDICTED: neurogenic locus notch homolog protein 1-like [Acyrthosiphon pisum]	c23045.graph_c0	0.0546986	1.7003	0.000360599	4.28824	NA	NA	c41493.graph_c0	0.0773031	12.519	0	7.33494	Uncharacterized protein PF11_0213 GN=PF11_0213 OS=Plasmodium falciparum (isolate 3D7) PE=2 SV=2	hypothetical protein [Trichomonas vaginalis G3]	c48806.graph_c1	16.0528	69.0853	1.23435e-08	2.06407	NA	NA	c39857.graph_c0	0	1.27963	0.000337903	3.94171	NA	NA	c39410.graph_c0	0	67.7192	2.22045e-16	8.89984	NA	NA	c14655.graph_c0
c44117.graph_c0	0.7536	668.364	0	10.6869	Uncharacterized transmembrane protein DDB_G0289901 (Precursor) GN=DDB_G0289901 OS=Dictyostelium discoideum (Slime mold) PE=4 SV=1	PREDICTED: hypothetical protein LOC100160731 [Acyrthosiphon pisum]	c37418.graph_c1	0	20.4695	0	9.2645	Cathepsin L light chain (Precursor) OS=Sarcophaga peregrina (Flesh fly) PE=1 SV=1	cathepsin L [Riptortus pedestris]	c39499.graph_c1	0.232215	4.50603	4.13953e-06	4.28764	NA	PREDICTED: RNA-directed DNA polymerase from mobile element jockey-like [Acyrthosiphon pisum]	c35129.graph_c0	0	4.1659	0	7.33338	NA	hypothetical protein [Plasmodium yoelii yoelii 17XNL]	c48944.graph_c0	26.4921	113.724	1.01053e-08	2.0625	Nucleic-acid-binding protein from transposon X-element GN=ORF1 OS=Drosophila melanogaster (Fruit fly) PE=4 SV=1	PREDICTED: RNA-directed DNA polymerase from mobile element jockey-like [Acyrthosiphon pisum]	c51403.graph_c0	0	0.925189	0.000337903	3.94171	NA	NA	c23515.graph_c0	0.500519	352.194	0	8.89859	NA	NA	c24807.graph_c0
c43226.graph_c0	0.088599	116.039	0	10.6816	Circumsporozoite protein (Precursor) OS=Plasmodium falciparum (isolate t4 / Thailand) PE=3 SV=1	circumsporozoite protein [Plasmodium falciparum]	c24801.graph_c0	0	39.7071	0	9.25289	ATP synthase subunit alpha, mitochondrial (Precursor) GN=blw OS=Drosophila melanogaster (Fruit fly) PE=1 SV=2	mitochondrial F1-ATP synthase alpha subunit [Locusta migratoria manilensis]	c47966.graph_c2	0.186833	3.73981	8.46869e-06	4.27932	NA	PREDICTED: histone-lysine N-methyltransferase SETMAR-like [Apis florea]	c38811.graph_c0	0	8.90068	0	7.33338	NA	NA	c40225.graph_c0	29.3233	124.98	1.35033e-08	2.053	Glucose dehydrogenase [acceptor] short protein (Precursor) GN=Gld OS=Drosophila melanogaster (Fruit fly) PE=3 SV=3	glucose dehydrogenase precursor, putative [Pediculus humanus corporis]	c55538.graph_c0	0	1.60305	0.000337903	3.94171	NA	NA	c41201.graph_c0	0.286465	177.196	0	8.89628	MATH and LRR domain-containing protein PFE0570w GN=PFE0570w OS=Plasmodium falciparum (isolate 3D7) PE=2 SV=1	viral A-type inclusion protein [Trichomonas vaginalis G3]	c31331.graph_c0
c34470.graph_c0	0.113792	179.085	0	10.6751	NA	unknown secreted protein, partial [Riptortus pedestris]	c33407.graph_c0	0	27.3001	0	9.23529	Probable L-xylulose reductase GN=dhs-21 OS=Caenorhabditis elegans PE=3 SV=2	oxidoreductase [Triatoma infestans]	c25686.graph_c0	0.136015	3.13899	8.03207e-05	4.24516	NA	NA	c26956.graph_c0	0.0221402	6.28027	0	7.33063	Peptide transporter family 1 GN=yin OS=Drosophila melanogaster (Fruit fly) PE=1 SV=2	GG18677 [Drosophila erecta]	c40140.graph_c0	0.56983	2.61838	0.00444942	2.03681	NA	NA	c38882.graph_c0	1.64296	23.4236	6.06182e-14	3.9411	NA	NA	c43137.graph_c0	0.138848	124.718	0	8.89592	NA	hypothetical protein EAI_10718 [Harpegnathos saltator]	c39493.graph_c0
c45056.graph_c0	0.0905289	117.31	0	10.6662	Probable cytochrome P450 303a1 GN=Cyp303a1 OS=Drosophila melanogaster (Fruit fly) PE=2 SV=1	cytochrome P450 CYP303A1, partial [Laodelphax striatella]	c41603.graph_c0	0	11.3023	0	9.22937	UTPNAglucose-1-phosphate uridylyltransferase 2 GN=ugpB OS=Dictyostelium discoideum (Slime mold) PE=2 SV=1	UTP-glucose-1-phosphate uridylyltransferase 2 [Riptortus pedestris]	c26156.graph_c0	0.274346	6.33143	8.03207e-05	4.24516	NA	NA	c43503.graph_c0	0	5.8017	0	7.32324	Xaa-Pro dipeptidase GN=pepd OS=Dictyostelium discoideum (Slime mold) PE=1 SV=1	unknown [Dendroctonus ponderosae]	c41051.graph_c0	2.78294	11.8492	3.1566e-07	2.03593	Probable sodium/potassium/calcium exchanger CG1090 GN=CG1090 OS=Drosophila melanogaster (Fruit fly) PE=2 SV=3	PREDICTED: sodium/potassium/calcium exchanger 4-like [Bombus terrestris]	c39979.graph_c0	1.7713	25.669	4.00346e-13	3.9334	NA	NA	c20493.graph_c0	0.0490655	63.1217	0	8.89197	Alcohol dehydrogenase-related 31 kDa protein GN=Adhr OS=Drosophila immigrans (Fruit fly) PE=3 SV=1	15-hydroxyprostaglandin dehydrogenase [Acromyrmex echinatior]	c56068.graph_c0
c35082.graph_c0	0.256762	330.37	0	10.656	NA	NA	c42861.graph_c0	0	14.6807	0	9.22046	NA	chitin binding peritrophin-A domain containing protein [Coptotermes formosanus]	c41984.graph_c1	0.0496503	1.49661	0.000452487	4.24496	NA	PREDICTED: 52 kDa repressor of the inhibitor of the protein kinase-like [Metaseiulus occidentalis]	c26017.graph_c0	0	5.28372	0	7.32324	Trypsin 3A1 (Precursor) GN=AAEL007818 OS=Aedes aegypti (Yellowfever mosquito) PE=2 SV=2	trypsin [Aedes aegypti]	c48887.graph_c4	30.9346	129.781	2.03021e-08	2.02992	NA	hypothetical protein YQE_04868, partial [Dendroctonus ponderosae]	c45777.graph_c0	1.00265	13.5936	1.11022e-15	3.92751	15 kDa peptide (Precursor) OS=Hemicentrotus pulcherrimus (Sea urchin) PE=1 SV=1	PREDICTED: similar to matrix metalloproteinase [Tribolium castaneum]	c33971.graph_c0	0.0309943	39.845	0	8.89094	NA	PREDICTED: hypothetical protein LOC100577817 [Apis mellifera]	c45546.graph_c0
c47689.graph_c1	3.12546	2413.56	0	10.6509	Troponin I GN=wupA OS=Drosophila melanogaster (Fruit fly) PE=2 SV=3	troponin I protein [Lethocerus indicus]	c18230.graph_c0	0	27.8355	0	9.21747	60S ribosomal protein L5 GN=RpL5 OS=Bombyx mori (Silk moth) PE=2 SV=1	ribosomal protein L5 [Riptortus pedestris]	c48574.graph_c1	1.59051	25.8621	1.09908e-07	4.23757	NA	juvenile hormone acid methyltransferase [Schistocerca gregaria]	c41705.graph_c0	0	7.63983	0	7.32324	Venom allergen 3 (Precursor) OS=Solenopsis invicta (Red imported fire ant) PE=1 SV=2	SCP-like extracellular domain containing protein 1 [Coptotermes formosanus]	c48699.graph_c1	32.1605	134.737	3.02864e-08	2.02468	Myb-like protein Q GN=mybQ OS=Dictyostelium discoideum (Slime mold) PE=3 SV=1	PREDICTED: platelet binding protein GspB-like [Ceratitis capitata]	c47342.graph_c1	1.63615	25.5344	7.4053e-11	3.91726	NA	hypothetical protein CLF_100574 [Clonorchis sinensis]	c41479.graph_c0	0.155191	98.4466	0	8.88978	Myb-like protein X GN=mybX OS=Dictyostelium discoideum (Slime mold) PE=3 SV=1	PREDICTED: similar to carbonic anhydrase, putative [Tribolium castaneum]	c25370.graph_c0
c33965.graph_c1	0	175.525	0	10.6285	Period circadian protein (Fragment) GN=per OS=Drosophila serrata (Fruit fly) PE=3 SV=1	hypothetical protein YQE_03794, partial [Dendroctonus ponderosae]	c18703.graph_c0	0	22.139	0	9.21747	Renilla-luciferin 2-monooxygenase OS=Renilla reniformis (Sea pansy) PE=1 SV=1	epoxide hydrolase [Aedes aegypti]	c36274.graph_c0	0.650211	12.1271	5.9748e-06	4.23097	NA	NA	c42162.graph_c0	0	2.802	0	7.32324	Alpha,alpha-trehalose-phosphate synthase [UDP-forming] A GN=tpsA OS=Dictyostelium discoideum (Slime mold) PE=2 SV=1	PREDICTED: alpha,alpha-trehalose-phosphate synthase [UDP-forming] A-like [Acyrthosiphon pisum]	c42191.graph_c0	383.097	1595.82	4.1711e-08	2.02063	Uncharacterized protein DDB_G0271670 (Precursor) GN=DDB_G0271670 OS=Dictyostelium discoideum (Slime mold) PE=4 SV=1	U88 [Brugia malayi]	c49046.graph_c0	12.1164	156.975	0	3.91267	NA	GH11629 [Drosophila grimshawi]	c25611.graph_c0	0.411589	287.065	0	8.88582	NA	NA	c44685.graph_c0
c45664.graph_c1	0	107.162	0	10.6248	NA	odorant-binding protein RproOBP4 precursor [Rhodnius prolixus]	c25812.graph_c0	0	17.2257	0	9.21148	NA	unkown protein [Riptortus pedestris]	c51026.graph_c0	0.114348	2.1327	5.9748e-06	4.23097	NA	NA	c50067.graph_c0	0	15.9335	0	7.32324	NA	NA	c48699.graph_c0	34.1542	142.24	3.24057e-08	2.01659	NA	NA	c24656.graph_c0	0.135873	4.69536	1.33659e-05	3.90902	NA	NA	c38012.graph_c0	0	79.2272	2.22045e-16	8.88461	NA	PREDICTED: hypothetical protein LOC100569837 [Acyrthosiphon pisum]	c50280.graph_c0
c20504.graph_c0	0	236.835	0	10.605	NA	NA	c21154.graph_c0	0	37.5958	0	9.20848	Alpha-actinin, sarcomeric GN=Actn OS=Drosophila melanogaster (Fruit fly) PE=2 SV=2	alpha-actinin-4, putative [Pediculus humanus corporis]	c18887.graph_c0	0.705327	14.3952	2.82862e-05	4.2235	NA	NA	c40536.graph_c0	0.0479016	10.1185	0	7.32286	Kelch-like protein diablo GN=dbo OS=Anopheles gambiae (African malaria mosquito) PE=3 SV=4	PREDICTED: kelch-like protein 10 [Apis florea]	c46134.graph_c0	0.82771	3.54979	0.000226566	1.99933	Shematrin-like protein 2 (Precursor) OS=Pinctada maxima (Silver-lipped pearl oyster) PE=1 SV=1	PREDICTED: hypothetical protein LOC100169082 [Acyrthosiphon pisum]	c42889.graph_c0	0.263881	4.31433	8.56348e-10	3.90264	NA	hypothetical protein TcasGA2_TC001390 [Tribolium castaneum]	c16951.graph_c0	0	98.8997	2.22045e-16	8.88461	NA	NA	c52267.graph_c0
c21413.graph_c0	0	431.274	0	10.6031	Cuticle protein 18.6, isoform A OS=Locusta migratoria (Migratory locust) PE=1 SV=1	hypothetical protein TcasGA2_TC000723 [Tribolium castaneum]	c49687.graph_c0	0	29.8308	0	9.20848	NADH-ubiquinone oxidoreductase chain 4 GN=mt:ND4 OS=Anopheles gambiae (African malaria mosquito) PE=3 SV=1	NADH dehydrogenase subunit 4 [Solenopsis geminata]	c46410.graph_c0	3.04661	48.8552	1.26947e-07	4.21756	NA	hypothetical protein PCYB_141130, partial [Plasmodium cynomolgi strain B]	c18048.graph_c0	0.199006	33.5096	0	7.32018	NA	GK15825 [Drosophila willistoni]	c47249.graph_c0	3.04041	12.6845	2.91873e-06	1.99789	NA	NA	c38785.graph_c0	0.38104	6.79617	2.19519e-08	3.87765	NA	NA	c48252.graph_c5	0.149576	98.2196	0	8.88166	Probable cyclin-dependent serine/threonine-protein kinase DDB_G0292550 GN=DDB_G0292550 OS=Dictyostelium discoideum (Slime mold) PE=3 SV=1	hypothetical protein DDB_G0292550 [Dictyostelium discoideum AX4]	c33926.graph_c0
c22034.graph_c0	0.210797	315.469	0	10.6025	Cuticle protein 19 OS=Locusta migratoria (Migratory locust) PE=1 SV=1	pupal cuticle protein [Culex quinquefasciatus]	c46967.graph_c0	0	18.3654	0	9.20547	Lazarillo protein (Precursor) OS=Schistocerca americana (American grasshopper) PE=1 SV=1	unknown secreted protein [Riptortus pedestris]	c19423.graph_c0	0.128175	2.83732	0.000112699	4.18606	NA	NA	c20417.graph_c0	0	1.94058	0	7.31304	TNF receptor-associated factor family protein DDB_G0272098 GN=DDB_G0272098 OS=Dictyostelium discoideum (Slime mold) PE=3 SV=1	viral A-type inclusion protein [Trichomonas vaginalis G3]	c49200.graph_c0	1.25335	5.44347	0.00166554	1.98894	Ctenidin-1 (Precursor) OS=Cupiennius salei (Wandering spider) PE=1 SV=1	PREDICTED: hypothetical protein isoform 1 [Tribolium castaneum]	c38185.graph_c0	0	1.45086	0.000572886	3.87264	High mobility group protein DSP1 GN=Dsp1 OS=Drosophila melanogaster (Fruit fly) PE=2 SV=1	transcription factor protein [Ciona intestinalis]	c24552.graph_c0	0.600061	358.344	0	8.87855	NA	NA	c44575.graph_c0
c21577.graph_c0	0	103.91	0	10.5888	NA	NA	c41727.graph_c0	0	16.7576	0	9.20245	NA	PREDICTED: similar to saposin isoform 1 [Tribolium castaneum]	c24184.graph_c0	0.11519	2.54988	0.000112699	4.18606	NA	NA	c45942.graph_c0	0.0429341	7.97516	0	7.30858	Rho GTPase-activating protein gacF GN=gacF OS=Dictyostelium discoideum (Slime mold) PE=3 SV=2	RNA recognition motif. family protein [Cryptosporidium muris RN66]	c40434.graph_c1	0.746339	3.28337	0.00484709	1.98539	NA	PREDICTED: hypothetical protein LOC100164358 [Acyrthosiphon pisum]	c45713.graph_c0	0	0.134648	0.000572886	3.87264	NA	RNA-dependent RNA polymerase [Latrodectus hesperus]	c44217.graph_c0	0.40066	243.835	0	8.87283	Trypsin-7 (Precursor) GN=TRYP7 OS=Anopheles gambiae (African malaria mosquito) PE=2 SV=2	AGAP009966-PA [Anopheles gambiae str. PEST]	c45673.graph_c0
c42191.graph_c0	0	162.388	0	10.5752	Uncharacterized protein DDB_G0271670 (Precursor) GN=DDB_G0271670 OS=Dictyostelium discoideum (Slime mold) PE=4 SV=1	U88 [Brugia malayi]	c42069.graph_c0	0	106.201	0	9.20245	NA	NA	c45471.graph_c0	1.24818	19.657	2.04635e-07	4.18228	NA	NA	c37751.graph_c0	0	5.64004	0	7.30276	F-box/WD repeat-containing protein 7 GN=ago OS=Drosophila melanogaster (Fruit fly) PE=1 SV=1	unnamed protein product [Oikopleura dioica]	c48129.graph_c3	15.9536	64.9243	1.19648e-07	1.98025	General odorant-binding protein 56a (Precursor) GN=Obp56a OS=Drosophila melanogaster (Fruit fly) PE=1 SV=1	heme-binding protein [Rhodnius prolixus]	c76759.graph_c0	0	1.73127	0.000572886	3.87264	60S ribosomal protein L22 GN=RpL22 OS=Drosophila melanogaster (Fruit fly) PE=1 SV=2	surface antigen-like protein [Leishmania braziliensis MHOM/BR/75/M2904]	c20811.graph_c0	0.144121	90.122	0	8.86909	NA	hypothetical protein KGM_22480 [Danaus plexippus]	c32944.graph_c0
c27776.graph_c0	0	72.9377	0	10.5518	NA	NA	c43419.graph_c0	0	28.6291	0	9.18116	L-cystatin (Precursor) OS=Tachypleus tridentatus (Japanese horseshoe crab) PE=1 SV=1	cysteine-type endopeptidase [Riptortus pedestris]	c48992.graph_c0	0.493002	7.64765	1.62644e-07	4.17289	Endonuclease GN=pol OS=Drosophila melanogaster (Fruit fly) PE=4 SV=1	PREDICTED: similar to pol polyprotein [Tribolium castaneum]	c47378.graph_c0	0.0682678	18.9528	0	7.2997	NA	hypothetical protein EAG_14931 [Camponotus floridanus]	c47137.graph_c7	9.23723	37.6388	6.99203e-07	1.97413	Pro-resilin (Precursor) GN=resilin OS=Drosophila melanogaster (Fruit fly) PE=1 SV=1	cuticle protein precursor [Acyrthosiphon pisum]	c26217.graph_c0	0	5.09148	0.000572886	3.87264	NA	trialysin [Triatoma infestans]	c37627.graph_c0	0	36.8556	2.22045e-16	8.86404	NA	PREDICTED: similar to CG14689 CG14689-PA [Tribolium castaneum]	c52746.graph_c0
c38820.graph_c0	0.803734	697.293	0	10.5195	NA	hypothetical protein TcasGA2_TC002907 [Tribolium castaneum]	c45990.graph_c0	0	10.4855	0	9.17809	Sporozoite surface protein 2 (Precursor) GN=SSP2 OS=Plasmodium yoelii yoelii PE=1 SV=2	GG19856 [Drosophila erecta]	c20091.graph_c0	1.47485	23.5357	5.16199e-07	4.16768	NA	NA	c25493.graph_c0	0.0392054	10.8844	0	7.2997	Alcohol dehydrogenase 2 GN=ADH2 OS=Ceratitis capitata (Mediterranean fruit fly) PE=3 SV=1	putative alcohol dehydrogenase [Gryllotalpa orientalis]	c46542.graph_c0	3.61362	14.5913	1.5261e-07	1.96883	ABC transporter G family member 23 GN=abcG23 OS=Dictyostelium discoideum (Slime mold) PE=3 SV=2	PREDICTED: ABC transporter G family member 23-like isoform 1 [Acyrthosiphon pisum]	c48419.graph_c5	0	0.55384	0.000572886	3.87264	Uncharacterized protein PF11_0207 GN=PF11_0207 OS=Plasmodium falciparum (isolate 3D7) PE=4 SV=2	hypothetical protein CLF_100574 [Clonorchis sinensis]	c25784.graph_c0	0.0645145	81.3958	0	8.86391	cAMP-dependent protein kinase catalytic subunit GN=Pka-C1 OS=Drosophila melanogaster (Fruit fly) PE=1 SV=3	hypothetical protein YQE_02762, partial [Dendroctonus ponderosae]	c42424.graph_c0
c40418.graph_c1	0	374.043	0	10.4894	NA	NA	c26287.graph_c0	0	24.0778	0	9.16885	NA	Rieske Fe-S protein 1 [Anasa tristis]	c48611.graph_c0	0.239314	3.91422	1.21466e-06	4.165	Probable RNA-directed DNA polymerase from transposon X-element GN=X-element\ORF2 OS=Drosophila melanogaster (Fruit fly) PE=3 SV=1	RecName: Full=Probable RNA-directed DNA polymerase from transposon X-element; AltName: Full=Reverse transcriptase	c44304.graph_c0	0.183694	30.377	0	7.29412	Probable mitochondrial 2-oxoglutarate/malate carrier protein GN=ucpC OS=Dictyostelium discoideum (Slime mold) PE=3 SV=1	Mitochondrial 2-oxoglutarate/malate carrier protein [Crassostrea gigas]	c34519.graph_c0	1.65008	6.8841	0.000470824	1.95721	NA	NA	c33649.graph_c0	0	1.7583	0.000572886	3.87264	NA	NA	c42435.graph_c0	7.6857	3835.97	0	8.86123	Protamine OS=Phorcus turbinatus (Sea snail) PE=1 SV=1	hypothetical protein CRE_27453 [Caenorhabditis remanei]	c48641.graph_c0
c27304.graph_c0	0.455294	464.35	0	10.4784	NA	tentative cuticle protein [Myzus persicae]	c49827.graph_c0	0	33.0027	0	9.16266	ATP synthase subunit d, mitochondrial GN=ATPsyn-d OS=Drosophila melanogaster (Fruit fly) PE=2 SV=2	H+ transporting ATP synthase subunit d [Danaus plexippus]	c40080.graph_c0	3.16618	48.4182	1.54555e-07	4.15934	Phospholipase A1 OS=Vespula germanica (German yellow jacket) PE=2 SV=1	Pancreatic triacylglycerol lipase [Acromyrmex echinatior]	c39299.graph_c0	0	5.12371	0	7.28199	Protein DDI1 homolog GN=ddi1 OS=Dictyostelium discoideum (Slime mold) PE=3 SV=1	PREDICTED: protein DDI1 homolog 2-like isoform 2 [Acyrthosiphon pisum]	c47662.graph_c2	41.2818	164.867	9.36076e-08	1.95683	Kinesin-related protein 10 GN=kif10 OS=Dictyostelium discoideum (Slime mold) PE=3 SV=1	hypothetical protein LOAG_14957 [Loa loa]	c36673.graph_c0	0	2.42906	0.000572886	3.87264	NA	NA	c23907.graph_c0	0.088312	111.015	0	8.85866	Paxillin-B GN=paxB OS=Dictyostelium discoideum (Slime mold) PE=2 SV=1	LIM domain transcription factor LMO4, putative [Pediculus humanus corporis]	c35555.graph_c0
c37055.graph_c0	0	32.3468	0	10.478	Putative UDP-glucuronosyltransferase ugt-58 (Precursor) GN=ugt-58 OS=Caenorhabditis elegans PE=3 SV=2	PREDICTED: similar to glucosyl/glucuronosyl transferases [Tribolium castaneum]	c37895.graph_c0	0	52.5863	0	9.15643	NA	predicted protein [Naegleria gruberi]	c48926.graph_c5	0.228604	4.95278	0.000133978	4.15558	NA	NA	c41064.graph_c0	0	5.79281	0	7.28199	Nucleolar protein 58 GN=nop58 OS=Dictyostelium discoideum (Slime mold) PE=3 SV=1	hypothetical protein EAI_03492 [Harpegnathos saltator]	c36387.graph_c0	1.03929	4.47489	0.00641484	1.95515	NA	NA	c37050.graph_c1	0	4.27483	0.000572886	3.87264	NA	NA	c42839.graph_c0	0.222793	133.98	0	8.85562	Ecdysone 20-monooxygenase (Precursor) GN=shd OS=Drosophila melanogaster (Fruit fly) PE=1 SV=3	cytochrome P450 CYP314A1v2 [Laodelphax striatella]	c44663.graph_c1
c42321.graph_c0	0.0195612	22.2266	0	10.4767	Probable polyketide synthase 16 GN=pks16 OS=Dictyostelium discoideum (Slime mold) PE=2 SV=1	PREDICTED: fatty acid synthase-like [Acyrthosiphon pisum]	c49484.graph_c0	0	66.1155	0	9.15643	NA	putative salivary secreted protein [Triatoma infestans]	c26201.graph_c0	0.190392	5.3803	0.000721862	4.1543	NA	NA	c35402.graph_c0	0.0467459	12.7897	0	7.27871	Tubulin-specific chaperone C GN=tbcc OS=Dictyostelium discoideum (Slime mold) PE=3 SV=1	hypothetical protein TRIADDRAFT_28704 [Trichoplax adhaerens]	c25820.graph_c0	66.8472	266.01	9.46017e-08	1.95231	NA	NA	c48106.graph_c0	0	2.67271	0.000572886	3.87264	NA	NA	c49582.graph_c0	0.0522073	45.4313	0	8.85023	Tektin-B1 OS=Strongylocentrotus purpuratus (Purple sea urchin) PE=1 SV=1	PREDICTED: similar to tektin [Tribolium castaneum]	c44970.graph_c0
c43929.graph_c0	0.652864	487.858	0	10.4637	Cathepsin B-like cysteine proteinase 5 (Precursor) GN=cpr-5 OS=Caenorhabditis elegans PE=2 SV=1	cathepsin B, partial [Riptortus pedestris]	c18730.graph_c0	0	19.4015	0	9.15019	Lysosomal aspartic protease (Precursor) GN=AAEL006169 OS=Aedes aegypti (Yellowfever mosquito) PE=1 SV=2	cathepsin D [Triatoma infestans]	c37849.graph_c0	0.0535855	1.51428	0.000721862	4.1543	NA	NA	c23428.graph_c0	0	9.94374	0	7.27149	NA	NA	c41902.graph_c0	1.86292	7.7887	0.0010675	1.9497	NA	NA	c48236.graph_c4	0	2.53237	0.000572886	3.87264	NA	NA	c37216.graph_c0	0.0615587	53.5408	0	8.84947	Glutamate dehydrogenase, mitochondrial (Precursor) GN=Gdh OS=Drosophila melanogaster (Fruit fly) PE=1 SV=2	glutamate dehydrogenase, putative [Pediculus humanus corporis]	c40325.graph_c0
c41026.graph_c0	0	180.478	0	10.4581	Formin-A GN=forA OS=Dictyostelium discoideum (Slime mold) PE=1 SV=1	CRE-PQN-75 protein [Caenorhabditis remanei]	c27154.graph_c0	0	45.7449	0	9.14705	NA	conserved hypothetical protein [Riptortus pedestris]	c38895.graph_c0	0.0706974	1.99784	0.000721862	4.1543	NA	NA	c46160.graph_c1	0	3.39645	0	7.26091	Probable cyclin-dependent serine/threonine-protein kinase DDB_G0292550 GN=DDB_G0292550 OS=Dictyostelium discoideum (Slime mold) PE=3 SV=1	histone acetyltransferase [Plasmodium falciparum]	c27093.graph_c0	87.5943	347.8	9.79581e-08	1.9494	Fibroin heavy chain (Precursor) GN=FIBH OS=Bombyx mori (Silk moth) PE=1 SV=4	merozoite surface protein 2 [Plasmodium falciparum]	c50320.graph_c0	0	1.674	0.000572886	3.87264	NA	NA	c22749.graph_c0	0.798725	543.129	0	8.84927	Sperm-specific protein Don juan GN=dj OS=Drosophila melanogaster (Fruit fly) PE=2 SV=2	GF13438 [Drosophila ananassae]	c47230.graph_c1
c39668.graph_c0	0.090744	185.928	0	10.4569	Thrombin inhibitor rhodniin OS=Rhodnius prolixus (Triatomid bug) PE=1 SV=1	unknown secreted protein [Papilio polytes]	c43824.graph_c0	0	15.7056	0	9.13761	Cell death abnormality protein 1 (Precursor) GN=ced-1 OS=Caenorhabditis elegans PE=1 SV=1	conserved hypothetical protein, partial [Riptortus pedestris]	c42458.graph_c0	0.0511216	1.44465	0.000721862	4.1543	NA	NA	c43991.graph_c0	0	4.03478	0	7.26091	NA	NA	c47342.graph_c1	6.29262	25.5362	9.40478e-05	1.93846	NA	hypothetical protein CLF_100574 [Clonorchis sinensis]	c50868.graph_c0	0	1.38346	0.000572886	3.87264	NA	NA	c33973.graph_c0	0.251218	170.481	0	8.84635	NA	NA	c40094.graph_c0
c37704.graph_c0	0.292861	235.768	0	10.4455	NA	conserved hypothetical protein [Pediculus humanus corporis]	c26650.graph_c0	0	27.8509	0	9.13445	NA	GI19857 [Drosophila mojavensis]	c47790.graph_c0	0.121633	3.43723	0.000721862	4.1543	NA	NA	c50507.graph_c0	0.215445	43.5593	0	7.2598	NA	NA	c41447.graph_c0	7477.5	29409.7	2.35807e-06	1.93817	Cuticle protein 18.7 OS=Locusta migratoria (Migratory locust) PE=1 SV=1	hypothetical protein AND_14512 [Anopheles darlingi]	c51971.graph_c0	0	2.67979	0.000572886	3.87264	NA	NA	c50008.graph_c0	0.0469466	58.4977	0	8.84596	Serine protease 3 (Precursor) GN=Jon99Ci OS=Drosophila melanogaster (Fruit fly) PE=2 SV=2	PREDICTED: mast cell protease 9-like [Acyrthosiphon pisum]	c45333.graph_c0
c46399.graph_c0	0.236867	235.861	0	10.4439	NA	NA	c50174.graph_c0	0	127.935	0	9.12492	NA	NA	c51869.graph_c0	0.0730723	2.06496	0.000721862	4.1543	NA	NA	c45739.graph_c0	0.0187953	5.04788	0	7.25203	Probable 3&apos;,5&apos;-cyclic phosphodiesterase pde-2 GN=pde-2 OS=Caenorhabditis elegans PE=3 SV=4	PREDICTED: cGMP-dependent 3&apos;,5&apos;-cyclic phosphodiesterase-like [Megachile rotundata]	c44209.graph_c0	8.98656	35.5374	7.13221e-07	1.9344	NA	NA	c49781.graph_c0	0.0975944	3.26377	2.04417e-05	3.86378	NA	PREDICTED: uncharacterized protein LOC101238521, partial [Hydra magnipapillata]	c25068.graph_c0	0.148037	127.531	0	8.83569	Zinc finger C2HC domain-containing protein T03G11.3 GN=T03G11.3 OS=Caenorhabditis elegans PE=3 SV=3	hypothetical protein TRIADDRAFT_17177 [Trichoplax adhaerens]	c49189.graph_c0
c47432.graph_c1	0.281611	211.224	0	10.4139	Maltase 1 (Precursor) GN=Mal-B1 OS=Drosophila virilis (Fruit fly) PE=3 SV=2	alpha-amylase [Riptortus pedestris]	c24898.graph_c0	0	28.8232	0	9.11533	NA	myofilin isoform a [Acyrthosiphon pisum]	c48367.graph_c1	2.31231	35.4723	2.00717e-07	4.15369	Cytochrome P450 6k1 GN=CYP6K1 OS=Blattella germanica (German cockroach) PE=2 SV=1	PREDICTED: similar to cytochrome P450 [Tribolium castaneum]	c46727.graph_c0	0	3.44025	0	7.25025	NA	PREDICTED: low affinity cationic amino acid transporter 2-like [Megachile rotundata]	c48565.graph_c1	3.91288	15.3602	1.40265e-07	1.93254	Futsch light chain LC(f) GN=futsch OS=Drosophila melanogaster (Fruit fly) PE=1 SV=4	PREDICTED: hypothetical protein LOC725131 [Apis mellifera]	c39638.graph_c0	0.0742481	2.48302	2.04417e-05	3.86378	NA	NA	c41257.graph_c0	0.218713	133.617	0	8.83551	NA	clasp, putative [Pediculus humanus corporis]	c44456.graph_c0
c45832.graph_c0	0	5.72051	0	10.4057	NA	hypothetical protein AaeL_AAEL001772 [Aedes aegypti]	c39187.graph_c0	0	22.885	0	9.0927	Insecticyanin-A GN=INSA OS=Manduca sexta (Tobacco hawkmoth) PE=1 SV=1	PREDICTED: similar to apolipoprotein D [Tribolium castaneum]	c45399.graph_c1	0.37318	6.08137	1.67256e-06	4.14912	NA	NA	c48049.graph_c5	0	12.2529	0	7.25025	NA	NA	c43226.graph_c0	195.68	759.23	4.79131e-07	1.91835	Circumsporozoite protein (Precursor) OS=Plasmodium falciparum (isolate t4 / Thailand) PE=3 SV=1	circumsporozoite protein [Plasmodium falciparum]	c49323.graph_c0	0.0633283	2.11784	2.04417e-05	3.86378	NA	NA	c44045.graph_c0	0.0914226	54.1981	0	8.83501	Putative uncharacterized protein DDB_G0282499 GN=DDB_G0282499 OS=Dictyostelium discoideum (Slime mold) PE=4 SV=2	hypothetical protein TTHERM_00189220 [Tetrahymena thermophila]	c25258.graph_c0
c47916.graph_c1	0	57.3628	0	10.4035	NA	NA	c49584.graph_c0	0	74.1274	0	9.08944	NA	NA	c47513.graph_c2	0.0688499	1.88078	0.000918031	4.10674	Putative uncharacterized transposon-derived protein F52C9.6 GN=F52C9.6 OS=Caenorhabditis elegans PE=5 SV=1	PREDICTED: uncharacterized protein LOC101736987 [Bombyx mori]	c46359.graph_c0	0.0131328	2.63542	0	7.24902	Putative leucine-rich repeat-containing protein DDB_G0290503 GN=DDB_G0290503 OS=Dictyostelium discoideum (Slime mold) PE=4 SV=1	viral A-type inclusion protein [Trichomonas vaginalis G3]	c49752.graph_c0	3.31244	13.6423	0.00356366	1.91393	NA	NA	c25820.graph_c0	21.2275	265.991	0	3.8637	NA	NA	c33485.graph_c0	0	68.5741	3.33067e-16	8.83439	NA	NA	c51079.graph_c0
c39522.graph_c1	0	104.935	0	10.4013	Probable salivary secreted peptide (Precursor) OS=Bombus ignitus (Bumblebee) PE=2 SV=1	putative salivary secreted protein [Triatoma infestans]	c34578.graph_c0	0	56.6529	0	9.08617	Cuticle protein 12.5 OS=Locusta migratoria (Migratory locust) PE=1 SV=1	unkown protein [Riptortus pedestris]	c27489.graph_c0	0.0437844	1.19606	0.000918031	4.10674	NA	NA	c37662.graph_c0	0.177673	27.0632	0	7.24659	Nucleolar protein 58 GN=nop58 OS=Dictyostelium discoideum (Slime mold) PE=3 SV=1	major antigen, putative [Pediculus humanus corporis]	c39001.graph_c0	27.5068	106.225	2.38277e-07	1.90833	Uncharacterized proline-rich protein (Fragment) OS=Owenia fusiformis PE=4 SV=1	serine proteinase stubble, putative [Pediculus humanus corporis]	c41904.graph_c0	0.373011	8.5241	1.4812e-06	3.85954	NA	NA	c47301.graph_c0	0.0409393	27.5	0	8.83163	Myb-like protein D GN=mybD OS=Dictyostelium discoideum (Slime mold) PE=3 SV=1	conserved Plasmodium protein [Plasmodium falciparum 3D7]	c25265.graph_c0
c42760.graph_c0	0.344983	332.649	0	10.3975	Acanthoscurrin-1 (Precursor) GN=acantho1 OS=Acanthoscurria gomesiana (Tarantula spider) PE=1 SV=1	hypothetical protein TcasGA2_TC007275 [Tribolium castaneum]	c46799.graph_c0	0	22.2351	0	9.0829	NA	odorant-binding protein RproOBP4 precursor [Rhodnius prolixus]	c33557.graph_c0	0.0401641	1.09717	0.000918031	4.10674	NA	NA	c42174.graph_c0	0.0165462	4.41055	0	7.24121	Uncharacterized protein T09A5.9 GN=T09A5.9 OS=Caenorhabditis elegans PE=4 SV=1	hypothetical protein TRIADDRAFT_10167 [Trichoplax adhaerens]	c45705.graph_c0	0.91548	3.63116	0.00012292	1.90719	Mushroom body large-type Kenyon cell-specific protein 1 GN=Mblk-1 OS=Apis mellifera (Honeybee) PE=1 SV=1	PREDICTED: similar to mblk-1 [Tribolium castaneum]	c38745.graph_c0	0.558252	10.7866	1.7374e-07	3.85705	NA	NA	c40784.graph_c0	0.309462	196.101	0	8.83031	NA	PREDICTED: hypothetical protein LOC100678079 [Nasonia vitripennis]	c41676.graph_c0
c24209.graph_c0	0	219.542	0	10.3969	Zinc metalloproteinase nas-4 (Precursor) GN=nas-4 OS=Caenorhabditis elegans PE=2 SV=4	PREDICTED: blastula protease 10-like [Nasonia vitripennis]	c26379.graph_c0	0	29.2422	0	9.07961	NA	unnamed protein product [Triatoma dimidiata]	c53042.graph_c0	0.0670956	1.83286	0.000918031	4.10674	NA	NA	c17700.graph_c0	0	12.1614	0	7.23952	NA	NA	c47954.graph_c0	5.7308	22.1032	3.01591e-07	1.90534	Arylsulfatase (Precursor) OS=Strongylocentrotus purpuratus (Purple sea urchin) PE=2 SV=1	PREDICTED: arylsulfatase B-like [Acyrthosiphon pisum]	c36946.graph_c0	2.40211	30.2137	4.44089e-16	3.844	Protein takeout (Precursor) GN=to OS=Drosophila melanogaster (Fruit fly) PE=2 SV=1	PREDICTED: hypothetical protein LOC100165870 [Acyrthosiphon pisum]	c23554.graph_c0	0.0327875	40.3426	0	8.82779	cAMP-dependent protein kinase catalytic subunit GN=kin-1 OS=Caenorhabditis elegans PE=2 SV=3	PREDICTED: cAMP-dependent protein kinase catalytic subunit alpha-like [Bombyx mori]	c25581.graph_c0
c39102.graph_c0	0.0780671	100.13	0	10.38	PDZ and LIM domain protein Zasp GN=Zasp52 OS=Drosophila melanogaster (Fruit fly) PE=1 SV=2	PREDICTED: similar to IP16036p isoform 1 [Tribolium castaneum]	c27251.graph_c0	0	8.31106	0	9.07632	104 kDa microneme/rhoptry antigen (Precursor) GN=TP04_0437 OS=Theileria parva (East coast fever infection agent) PE=2 SV=1	104 kDa microneme-rhoptry protein [Theileria parva]	c54847.graph_c0	0.127073	3.47127	0.000918031	4.10674	NA	NA	c43513.graph_c0	0	6.34839	0	7.2287	NA	valacyclovir hydrolase, putative [Pediculus humanus corporis]	c27017.graph_c1	5.80513	23.0546	0.000236518	1.90301	NA	conserved hypothetical protein [Culex quinquefasciatus]	c49021.graph_c2	1.07339	15.5551	9.01907e-11	3.83963	NA	NA	c37771.graph_c0	0.752983	406.267	0	8.82498	Ubiquitin carboxyl-terminal hydrolase 36 GN=Usp36 OS=Drosophila grimshawi (Fruit fly) PE=3 SV=1	GA19154 [Drosophila pseudoobscura pseudoobscura]	c46568.graph_c0
c43432.graph_c0	0.115454	122.151	0	10.3738	Sorbitol dehydrogenase GN=SDH OS=Bombyx mori (Silk moth) PE=2 SV=1	PREDICTED: similar to putative zinc-containing alcohol dehydrogenase [Tribolium castaneum]	c26041.graph_c0	0	42.6129	0	9.04635	NA	NA	c34933.graph_c0	1.9713	28.9884	3.60508e-07	4.08782	Protein takeout (Precursor) GN=to OS=Drosophila melanogaster (Fruit fly) PE=2 SV=1	takeout-like [Acyrthosiphon pisum]	c43312.graph_c0	0	11.8193	0	7.2287	NA	PREDICTED: hypothetical protein LOC100574175 [Acyrthosiphon pisum]	c47874.graph_c2	1.92075	7.85922	0.00557784	1.89863	NA	NA	c43834.graph_c0	0.343238	5.19272	6.43852e-10	3.83784	NA	NA	c42491.graph_c0	0.123638	105.717	0	8.82489	ABC transporter A family member 6 GN=abcA6 OS=Dictyostelium discoideum (Slime mold) PE=3 SV=1	PREDICTED: ATP-binding cassette sub-family A member 1 [Metaseiulus occidentalis]	c41044.graph_c2
c23431.graph_c0	0.0923494	178.424	0	10.3722	NA	NA	c34271.graph_c0	0	76.843	0	9.04635	NA	NA	c48274.graph_c0	0.428948	6.46489	1.71112e-06	4.06393	Lipase 3 (Precursor) GN=Lip3 OS=Drosophila melanogaster (Fruit fly) PE=2 SV=1	AGAP003500-PA [Anopheles gambiae str. PEST]	c30587.graph_c0	0	4.29777	0	7.2178	NA	NA	c48732.graph_c0	145.2	554.776	4.55349e-07	1.89592	Titin GN=sls OS=Drosophila melanogaster (Fruit fly) PE=1 SV=3	PREDICTED: LOW QUALITY PROTEIN: hypothetical protein LOC551259 [Apis mellifera]	c40060.graph_c0	4.06059	51.5518	6.77236e-15	3.83129	NA	NA	c38007.graph_c0	0.172826	126.255	0	8.82448	NA	NA	c11561.graph_c0
c26122.graph_c0	0	75.3111	0	10.3524	NA	unknown secreted protein [Riptortus pedestris]	c44609.graph_c0	0	10.189	0	9.03622	Uncharacterized protein DDB_G0279979 GN=DDB_G0279979 OS=Dictyostelium discoideum (Slime mold) PE=4 SV=1	hypothetical protein [Plasmodium chabaudi chabaudi]	c27065.graph_c0	54.9208	776.596	3.21289e-07	4.06245	Prismalin-14 (Precursor) OS=Pinctada margaritifera (Black-lipped pearl oyster) PE=1 SV=1	AGAP009636-PA [Anopheles gambiae str. PEST]	c19016.graph_c0	0	8.07382	0	7.20682	Proteasomal ubiquitin receptor ADRM1 homolog GN=CG13349 OS=Drosophila melanogaster (Fruit fly) PE=1 SV=1	hypothetical protein CAPTEDRAFT_18438 [Capitella teleta]	c45307.graph_c0	10.3616	39.7177	5.51908e-07	1.89429	NA	NA	c40078.graph_c0	0.106718	2.37925	2.12812e-06	3.8251	NA	PREDICTED: hypothetical protein LOC100678641 [Nasonia vitripennis]	c47192.graph_c0	1.58985	934.578	0	8.82282	NA	NA	c42165.graph_c0
c49520.graph_c0	0.26337	331.109	0	10.3512	Fungal protease inhibitor-1 (Precursor) GN=fpi-1 OS=Antheraea mylitta (Tasar silkworm) PE=1 SV=1	cysteine rich secreted protein [Riptortus pedestris]	c24101.graph_c0	0	14.7712	0	9.03283	NA	PREDICTED: similar to GA22033-PA [Tribolium castaneum]	c39625.graph_c0	3.50546	50.5732	4.14184e-07	4.06212	Glycine-rich protein 1 (Precursor; Fragment) OS=Pinctada maxima (Silver-lipped pearl oyster) PE=1 SV=1	circumsporozoite protein, partial [Plasmodium inui]	c39858.graph_c0	0	4.72952	0	7.20682	NAD-dependent protein deacetylase Sirt2 GN=Sirt2 OS=Drosophila melanogaster (Fruit fly) PE=3 SV=1	NAD-dependent deacetylase sirtuin-2, putative [Pediculus humanus corporis]	c46819.graph_c3	12.6155	48.6629	5.26583e-06	1.89189	NA	NA	c22942.graph_c0	0.102845	3.32471	3.14383e-05	3.81708	NA	NA	c38297.graph_c0	0.119885	75.5724	0	8.82277	Interaptin GN=abpD OS=Dictyostelium discoideum (Slime mold) PE=1 SV=1	conserved hypothetical protein [Pediculus humanus corporis]	c41179.graph_c0
c25884.graph_c0	0	88.0198	0	10.3501	Period circadian protein (Fragments) GN=per OS=Drosophila mauritiana (Fruit fly) PE=3 SV=2	hypothetical protein G5I_02748 [Acromyrmex echinatior]	c25474.graph_c0	0	7.95798	0	9.03283	NA	NA	c34512.graph_c0	0.0493078	1.3005	0.00117312	4.05755	NA	NA	c26754.graph_c0	0	7.39589	0	7.20682	NA	NA	c40102.graph_c0	0.985834	3.90475	0.00183105	1.87691	NA	NA	c25349.graph_c0	0.059246	1.91527	3.14383e-05	3.81708	NA	NA	c34497.graph_c0	0	30.8393	3.33067e-16	8.822	Probable phenylalanineNAtRNA ligase alpha subunit GN=CG2263 OS=Drosophila melanogaster (Fruit fly) PE=2 SV=1	Probable phenylalanyl-tRNA synthetase alpha chain [Harpegnathos saltator]	c47948.graph_c3
c47456.graph_c0	0	42.8688	0	10.3433	Facilitated trehalose transporter Tret1 GN=Tret1 OS=Aedes aegypti (Yellowfever mosquito) PE=3 SV=1	PREDICTED: facilitated trehalose transporter Tret1-like [Acyrthosiphon pisum]	c42074.graph_c0	0	7.28619	0	9.02943	Twitchin GN=unc-22 OS=Caenorhabditis elegans PE=1 SV=3	hypothetical protein TcasGA2_TC002437 [Tribolium castaneum]	c40132.graph_c0	0.132452	3.49344	0.00117312	4.05755	NA	NA	c41201.graph_c0	0.0724473	14.0282	0	7.19761	MATH and LRR domain-containing protein PFE0570w GN=PFE0570w OS=Plasmodium falciparum (isolate 3D7) PE=2 SV=1	viral A-type inclusion protein [Trichomonas vaginalis G3]	c19070.graph_c0	2.01786	7.88747	0.000555119	1.87469	NA	NA	c32067.graph_c0	0.0501138	1.62005	3.14383e-05	3.81708	NA	NA	c28545.graph_c0	0.042901	52.55	0	8.82132	NA	hypothetical protein, conserved [Pediculus humanus corporis]	c36941.graph_c0
c39258.graph_c0	1.85963	1254.33	0	10.3348	NA	NA	c49796.graph_c0	0	47.2817	0	9.02602	Probable salivary secreted peptide (Precursor) OS=Bombus ignitus (Bumblebee) PE=2 SV=1	salivary secreted protein [Triatoma infestans]	c43361.graph_c0	0.0486367	1.2828	0.00117312	4.05755	NA	NA	c44961.graph_c0	0.0192401	4.97382	0	7.19714	Putative leucine-rich repeat-containing protein DDB_G0290503 GN=DDB_G0290503 OS=Dictyostelium discoideum (Slime mold) PE=4 SV=1	hypothetical protein [Trichomonas vaginalis G3]	c24841.graph_c0	3.77818	14.7609	0.000854328	1.8694	NA	NA	c36210.graph_c0	0.163246	5.27734	3.14383e-05	3.81708	NA	NA	c39858.graph_c0	0.163443	108.963	0	8.82074	NAD-dependent protein deacetylase Sirt2 GN=Sirt2 OS=Drosophila melanogaster (Fruit fly) PE=3 SV=1	NAD-dependent deacetylase sirtuin-2, putative [Pediculus humanus corporis]	c39685.graph_c0
c27227.graph_c0	0	153.762	0	10.311	Cytochrome P450 4d2 GN=Cyp4d2 OS=Drosophila melanogaster (Fruit fly) PE=2 SV=2	p450 enzyme precursor [Rhodnius prolixus]	c40986.graph_c0	0	29.2051	0	9.0054	Lysosomal aspartic protease (Precursor) GN=AAEL006169 OS=Aedes aegypti (Yellowfever mosquito) PE=1 SV=2	cathepsin D [Pinctada maxima]	c47827.graph_c0	0.478487	7.32419	6.22329e-06	4.03065	Putative 115 kDa protein in type-1 retrotransposable element R1DM OS=Drosophila melanogaster (Fruit fly) PE=4 SV=1	non-LTR retrotransposon CATS [Bombyx mori]	c17484.graph_c0	0.0372245	9.62301	0	7.19714	NA	GK15825 [Drosophila willistoni]	c39001.graph_c1	34.9674	131.176	4.59134e-07	1.86787	Proclotting enzyme heavy chain (Precursor) OS=Tachypleus tridentatus (Japanese horseshoe crab) PE=1 SV=1	serine proteinase stubble, putative [Pediculus humanus corporis]	c48847.graph_c1	0.229979	7.43464	3.14383e-05	3.81708	NA	NA	c38185.graph_c0	1.45068	754.084	0	8.82051	High mobility group protein DSP1 GN=Dsp1 OS=Drosophila melanogaster (Fruit fly) PE=2 SV=1	transcription factor protein [Ciona intestinalis]	c44936.graph_c0
c41490.graph_c0	0.0467008	86.0514	0	10.3039	NA	salivary secreted protein [Triatoma infestans]	c22968.graph_c0	0	25.0351	0	9.0054	Glutathione S-transferase 1-1 GN=GST1 OS=Lucilia cuprina (Green bottle fly) PE=1 SV=2	GST [Lygus lineolaris]	c36985.graph_c0	0.16548	3.27341	0.000274543	4.02679	NA	NA	c49337.graph_c0	0.0514375	13.2972	0	7.19714	Trypsin (Precursor) OS=Phaedon cochleariae (Mustard beetle) PE=2 SV=1	PREDICTED: serine protease SP24D-like [Ceratitis capitata]	c44590.graph_c0	2.32884	8.88289	4.00303e-05	1.86533	NA	predicted protein [Culex quinquefasciatus]	c47249.graph_c2	2.07431	26.977	8.42881e-13	3.80283	NA	NA	c40037.graph_c0	0.137767	117.418	0	8.82024	Calmodulin OS=Ciona intestinalis (Transparent sea squirt) PE=2 SV=3	calmodulin [Hyriopsis cumingii]	c49497.graph_c0
c41355.graph_c0	0	31.6433	0	10.2757	Protein croquemort GN=crq OS=Drosophila melanogaster (Fruit fly) PE=1 SV=2	GI17783 [Drosophila mojavensis]	c24054.graph_c0	0	16.3851	0	9.00194	NA	NA	c49406.graph_c0	67.9306	930.522	4.52378e-07	4.0168	NA	NA	c24552.graph_c0	0.0663933	17.1635	0	7.19714	NA	NA	c37399.graph_c0	0.78562	3.11792	0.00591142	1.86166	NA	hypothetical protein AaeL_AAEL004188 [Aedes aegypti]	c26217.graph_c1	0.437455	8.12748	3.26488e-07	3.80197	NA	trialysin [Triatoma infestans]	c20962.graph_c0	0.209353	126.264	0	8.81695	NA	NA	c31395.graph_c0
c44183.graph_c0	0	44.9894	0	10.2697	Lysosomal aspartic protease (Precursor) GN=AAEL006169 OS=Aedes aegypti (Yellowfever mosquito) PE=1 SV=2	cathepsin D [Triatoma infestans]	c45900.graph_c0	0	8.90501	0	8.98799	Cytochrome P450 6k1 GN=CYP6K1 OS=Blattella germanica (German cockroach) PE=2 SV=1	PREDICTED: similar to cytochrome P450 [Tribolium castaneum]	c52997.graph_c0	0.202646	3.5632	9.97357e-05	4.01143	RNA-directed DNA polymerase from mobile element jockey GN=pol OS=Drosophila melanogaster (Fruit fly) PE=1 SV=1	PREDICTED: RNA-directed DNA polymerase from mobile element jockey-like [Acyrthosiphon pisum]	c41578.graph_c0	0	2.93113	0	7.18461	NA	hypothetical protein AND_20465 [Anopheles darlingi]	c48699.graph_c5	14.8201	55.4674	7.37268e-07	1.8615	NA	hypothetical protein EAG_14235 [Camponotus floridanus]	c35377.graph_c0	0.243969	4.53271	3.26488e-07	3.80197	NA	NA	c31328.graph_c0	0.258761	155.785	0	8.81439	cAMP-dependent protein kinase type II regulatory subunit GN=Pka-R2 OS=Drosophila melanogaster (Fruit fly) PE=1 SV=2	PREDICTED: similar to cAMP-dependent protein kinase R2 [Tribolium castaneum]	c37279.graph_c0
c34063.graph_c0	0	48.7134	0	10.2333	NA	NA	c41048.graph_c0	0	13.9913	0	8.98449	Mitochondrial-processing peptidase subunit alpha-2 (Precursor) GN=mppA2 OS=Dictyostelium discoideum (Slime mold) PE=1 SV=1	ubiquinol-cytochrome c reductase complex core protein [Riptortus pedestris]	c45906.graph_c0	0.0374297	0.951956	0.00150654	4.00663	NA	PREDICTED: hypothetical protein LOC100568880 [Acyrthosiphon pisum]	c20934.graph_c0	0	6.45035	0	7.18461	Venom allergen 3 (Precursor) OS=Solenopsis invicta (Red imported fire ant) PE=1 SV=2	PREDICTED: venom allergen 5-like [Nasonia vitripennis]	c45072.graph_c0	1.50294	5.61745	3.16968e-06	1.85278	Collagen alpha-2(IV) chain (Precursor) OS=Ascaris suum (Pig roundworm) PE=2 SV=1	hypothetical protein DAPPUDRAFT_324047 [Daphnia pulex]	c40353.graph_c0	0.886597	11.7893	5.50204e-12	3.79991	NA	NA	c39424.graph_c0	0.739688	403.067	0	8.81165	NA	PREDICTED: uncharacterized protein LOC101737608 [Bombyx mori]	c41888.graph_c0
c41775.graph_c0	0	153.404	0	10.1959	Chymotrypsin-2 OS=Vespa orientalis (Oriental hornet) PE=1 SV=1	trypsin-like protease [Ranatra unicolor]	c44811.graph_c0	0	20.1451	0	8.97745	Cytochrome P450 9e2 GN=CYP9E2 OS=Blattella germanica (German cockroach) PE=2 SV=1	cytochrome P450 [Hodotermopsis sjostedti]	c32982.graph_c0	0.0529055	1.34555	0.00150654	4.00663	NA	NA	c33485.graph_c0	0	10.4098	0	7.18461	NA	NA	c47339.graph_c0	2.1609	8.2704	0.000540592	1.84859	NA	NA	c48284.graph_c0	0.39369	8.55781	3.06981e-06	3.78982	NA	merozoite surface protein 1 [Plasmodium vivax]	c42454.graph_c0	0.102462	74.1617	0	8.81112	G2/mitotic-specific cyclin-B GN=CycB OS=Drosophila melanogaster (Fruit fly) PE=1 SV=2	cyclin B, partial [Oncopeltus fasciatus]	c43802.graph_c0
c49701.graph_c0	0.275737	311.207	0	10.1956	NA	NA	c41660.graph_c0	0	20.7806	0	8.97745	NA	NA	c33387.graph_c0	0.048779	1.2406	0.00150654	4.00663	NA	NA	c47545.graph_c1	0	2.64046	0	7.18461	NA	NA	c47144.graph_c0	0.668913	2.53083	0.000131736	1.84638	NA	Zinc finger protein KIAA0543 [Camponotus floridanus]	c50303.graph_c0	0.298933	6.49804	3.06981e-06	3.78982	NA	NA	c26950.graph_c0	0.0473361	40.0397	0	8.80932	MATH and LRR domain-containing protein PFE0570w GN=PFE0570w OS=Plasmodium falciparum (isolate 3D7) PE=2 SV=1	hypothetical protein [Trichomonas vaginalis G3]	c45435.graph_c0
c46782.graph_c0	0.158841	123.756	0	10.1936	Putative leucine-rich repeat-containing protein DDB_G0290503 GN=DDB_G0290503 OS=Dictyostelium discoideum (Slime mold) PE=4 SV=1	conserved hypothetical protein [Pediculus humanus corporis]	c47473.graph_c1	0	75.3268	0	8.95969	Translationally-controlled tumor protein homolog GN=Tctp OS=Plutella xylostella (Diamondback moth) PE=2 SV=1	translationally controlled tumor protein [Riptortus pedestris]	c39800.graph_c0	0.139846	3.55672	0.00150654	4.00663	NA	NA	c41075.graph_c0	0	2.05672	0	7.17337	Dynein intermediate chain 2, ciliary OS=Heliocidaris crassispina (Sea urchin) PE=2 SV=1	PREDICTED: similar to axonemal dynein intermediate chain inner arm i1 [Tribolium castaneum]	c38820.graph_c0	355.155	1310.36	1.30766e-06	1.84557	NA	hypothetical protein TcasGA2_TC002907 [Tribolium castaneum]	c42829.graph_c0	1.63226	20.0737	4.04121e-14	3.7752	NA	NA	c40564.graph_c0	0.310046	180.426	0	8.80826	NA	membrane associated RING finger, putative [Pediculus humanus corporis]	c48114.graph_c1
c37841.graph_c0	0	48.4199	0	10.1884	Cathepsin L light chain (Precursor) OS=Sarcophaga peregrina (Flesh fly) PE=1 SV=1	cathepsin L-like proteinase [Triatoma brasiliensis]	c48849.graph_c1	0	42.1189	0	8.95611	NA	NA	c39480.graph_c0	1.88966	26.1914	6.77362e-07	4.00162	NA	NA	c42666.graph_c0	0	2.7839	0	7.17337	NA	PREDICTED: hypothetical protein LOC551661 [Apis mellifera]	c26230.graph_c0	16.0172	59.1027	1.19816e-06	1.84044	Titin GN=sls OS=Drosophila melanogaster (Fruit fly) PE=1 SV=3	PREDICTED: similar to BMKETTIN [Tribolium castaneum]	c18389.graph_c0	1.40168	19.7267	5.98195e-10	3.77004	NA	NA	c39859.graph_c0	0.499981	260.588	0	8.80412	LIM/homeobox protein Lhx3 GN=LHX3 OS=Halocynthia roretzi (Sea squirt) PE=2 SV=2	PREDICTED: LIM/homeobox protein Lhx3-like [Acyrthosiphon pisum]	c49844.graph_c0
c25561.graph_c0	0.18946	134.128	0	10.1836	Histidine-rich glycoprotein (Precursor) OS=Plasmodium lophurae PE=4 SV=1	histidine-rich jaw structural protein [Alitta virens]	c36596.graph_c0	0	37.8903	0	8.94893	Soma ferritin OS=Lymnaea stagnalis (Great pond snail) PE=2 SV=2	ferritin 2 heavy chain homologue [Riptortus pedestris]	c38440.graph_c1	0.58063	8.5322	4.51165e-06	4.00065	NA	NA	c34978.graph_c0	0.0522353	13.1882	0	7.16318	Calmodulin OS=Plasmodium falciparum PE=3 SV=4	calmodulin [Theileria parva strain Muguga]	c48419.graph_c0	4.67102	17.5434	0.000333092	1.82934	NA	NA	c28886.graph_c0	0.0401387	1.25284	4.86276e-05	3.76881	NA	hypothetical protein TcasGA2_TC009986 [Tribolium castaneum]	c17358.graph_c0	0.301749	187.553	0	8.80245	NA	NA	c27438.graph_c0
c24964.graph_c0	0.0323831	54.3049	0	10.168	Pro-resilin (Precursor) GN=resilin OS=Drosophila melanogaster (Fruit fly) PE=1 SV=1	resilin isoform A [Ctenocephalides felis]	c26412.graph_c0	0	13.0367	0	8.94893	Endoplasmin homolog (Precursor) GN=grp94 OS=Dictyostelium discoideum (Slime mold) PE=2 SV=2	PREDICTED: similar to Glycoprotein 93 CG5520-PA [Tribolium castaneum]	c41318.graph_c0	32.2802	437.044	4.57734e-07	3.99711	NA	NA	c27320.graph_c0	0	8.95928	0	7.16204	NA	NA	c46374.graph_c0	1.43806	5.46116	0.00209733	1.82372	NA	NA	c17945.graph_c0	0.027743	0.865934	4.86276e-05	3.76881	Cytosol aminopeptidase GN=lap OS=Dictyostelium discoideum (Slime mold) PE=1 SV=1	unknown [Dendroctonus ponderosae]	c21644.graph_c0	0.41216	295.922	0	8.79948	NA	NA	c43234.graph_c0
c41867.graph_c0	0	25.5255	0	10.1654	Glucose dehydrogenase [acceptor] short protein (Precursor) GN=Gld OS=Drosophila pseudoobscura pseudoobscura (Fruit fly) PE=3 SV=4	PREDICTED: similar to CG9518 CG9518-PA [Tribolium castaneum]	c33887.graph_c0	0	20.7393	0	8.93446	ATP synthase subunit gamma, mitochondrial (Precursor) GN=ATPsyn-gamma OS=Drosophila melanogaster (Fruit fly) PE=2 SV=2	ATP synthase gamma subunit [Riptortus pedestris]	c44669.graph_c0	0.0562568	1.08634	0.000330708	3.99271	NA	hypothetical protein TcasGA2_TC001847 [Tribolium castaneum]	c37223.graph_c0	0	5.79819	0	7.16204	NA	NA	c43924.graph_c0	17.2133	62.4492	1.12639e-06	1.81957	Circadian clock-controlled protein (Precursor) GN=anon-3B1.2 OS=Drosophila yakuba (Fruit fly) PE=3 SV=1	uncharacterized protein LOC100159064 precursor [Acyrthosiphon pisum]	c21447.graph_c0	0.0805013	2.51266	4.86276e-05	3.76881	NA	NA	c37611.graph_c0	0.201313	131.99	0	8.79669	NA	AGAP007765-PA [Anopheles gambiae str. PEST]	c59642.graph_c0
c26841.graph_c0	0.301004	218.376	0	10.1641	NA	PREDICTED: uncharacterized protein LOC764925 isoform 3 [Strongylocentrotus purpuratus]	c33478.graph_c0	0	10.9609	0	8.93082	Protein toll (Precursor) GN=Tl OS=Drosophila melanogaster (Fruit fly) PE=1 SV=1	leucine-rich transmembrane protein [Riptortus pedestris]	c40313.graph_c0	0.165207	3.1902	0.000330708	3.99271	Calmodulin-2 GN=CAM2 OS=Branchiostoma floridae (Florida lancelet) PE=2 SV=4	hypothetical protein CLF_100574 [Clonorchis sinensis]	c39410.graph_c0	0	9.66962	0	7.16204	NA	NA	c25266.graph_c0	4.91702	18.0341	8.12154e-05	1.80977	NA	NA	c45217.graph_c0	0.029709	0.927299	4.86276e-05	3.76881	NA	NA	c38569.graph_c0	0.613224	333.93	0	8.793	NA	NA	c25390.graph_c0
c36450.graph_c0	2.089	1286.46	0	10.1608	Cuticle protein 18.7 OS=Locusta migratoria (Migratory locust) PE=1 SV=1	GK12364 [Drosophila willistoni]	c49650.graph_c0	0	15.9588	0	8.92717	Muscle M-line assembly protein unc-89 GN=unc-89 OS=Caenorhabditis elegans PE=1 SV=3	hypothetical protein CAPTEDRAFT_202309 [Capitella teleta]	c35293.graph_c0	0.644593	9.91738	1.6612e-05	3.9917	NA	NA	c50219.graph_c0	0	5.748	0	7.16204	NA	NA	c46987.graph_c1	7.9879	28.8989	1.5168e-05	1.80188	NA	NA	c49118.graph_c0	0.829202	9.80961	8.88178e-16	3.76564	Putative 115 kDa protein in type-1 retrotransposable element R1DM OS=Drosophila melanogaster (Fruit fly) PE=4 SV=1	hypothetical protein TcasGA2_TC011554 [Tribolium castaneum]	c35482.graph_c0	0.8545	446.561	0	8.78995	Histidine-rich glycoprotein (Precursor) OS=Plasmodium lophurae PE=4 SV=1	RecName: Full=Histidine-rich glycoprotein; Flags: Precursor	c40338.graph_c0
c36798.graph_c0	0	62.5589	0	10.1563	Venom serine protease (Precursor) OS=Polistes dominula (European paper wasp) PE=2 SV=1	trypsin-like protease [Ranatra unicolor]	c23709.graph_c0	0	70.7386	0	8.92717	Uncharacterized proline-rich protein (Fragment) OS=Owenia fusiformis PE=4 SV=1	hypothetical protein [Coptotermes formosanus]	c16990.graph_c0	0.352572	5.97802	0.000134448	3.95975	NA	NA	c27593.graph_c0	0.019527	4.91048	0	7.15744	Protein PF14_0175 GN=PF14_0175 OS=Plasmodium falciparum (isolate 3D7) PE=4 SV=1	hypothetical protein G5I_09811 [Acromyrmex echinatior]	c37025.graph_c0	3.46631	12.6787	0.000221839	1.79894	NA	NA	c48810.graph_c0	0.633542	8.25751	1.77218e-11	3.7595	NA	NA	c46982.graph_c0	0.359133	197.787	0	8.78799	Twitchin GN=unc-22 OS=Caenorhabditis elegans PE=1 SV=3	Titin [Crassostrea gigas]	c35579.graph_c0
c41975.graph_c0	1.34109	775.544	0	10.1462	Putative uncharacterized protein DDB_G0271606 GN=DDB_G0271606 OS=Dictyostelium discoideum (Slime mold) PE=4 SV=1	hypothetical protein PTSG_12308 [Salpingoeca sp. ATCC 50818]	c32980.graph_c3	0	14.3714	0	8.92352	Protein bicaudal C GN=BicC OS=Drosophila melanogaster (Fruit fly) PE=1 SV=2	high density lipoprotien binding protein [Riptortus pedestris]	c44942.graph_c0	0.191072	3.59967	0.000399505	3.95781	NA	NA	c34461.graph_c0	0.218667	30.3048	0	7.15137	60 kDa heat shock protein, mitochondrial (Precursor) GN=Hsp60 OS=Drosophila melanogaster (Fruit fly) PE=1 SV=3	heat shock protein 60 [Frankliniella occidentalis]	c41659.graph_c0	2.56208	9.29288	0.000109945	1.79328	NA	NA	c38796.graph_c0	161.004	1860.02	1.11022e-16	3.75907	Cuticle protein 2 OS=Blaberus craniifer (Death&apos;s head cockroach) PE=1 SV=1	hypothetical protein DAPPUDRAFT_241226 [Daphnia pulex]	c26172.graph_c0	0.32604	187.08	0	8.78795	Uncharacterized protein PF11_0207 GN=PF11_0207 OS=Plasmodium falciparum (isolate 3D7) PE=4 SV=2	hypothetical protein CLF_100574 [Clonorchis sinensis]	c43101.graph_c1
c46540.graph_c0	0	34.009	0	10.142	Cytochrome P450 6k1 GN=CYP6K1 OS=Blattella germanica (German cockroach) PE=2 SV=1	cytochromeP450 [Riptortus pedestris]	c39252.graph_c0	0	29.3849	0	8.91985	Tubulin alpha-1 chain GN=alphaTub84B OS=Drosophila melanogaster (Fruit fly) PE=2 SV=1	alpha tubulin [Glossina morsitans morsitans]	c48617.graph_c1	2.61099	35.196	1.12062e-06	3.9543	NA	NA	c27538.graph_c0	0	3.89355	0	7.15063	NA	hypothetical protein IMG5_109580 [Ichthyophthirius multifiliis]	c44597.graph_c0	4.88736	17.4718	1.18164e-05	1.78742	NA	PREDICTED: uncharacterized protein LOC100876612 [Megachile rotundata]	c25649.graph_c0	0.102815	2.17763	4.44627e-06	3.75365	NA	NA	c35001.graph_c0	0.437218	269.022	0	8.78788	NA	NA	c47735.graph_c0
c47916.graph_c8	0.0566899	91.8396	0	10.1183	NA	NA	c49518.graph_c0	0	29.7104	0	8.91617	Cytochrome c oxidase subunit 5A, mitochondrial (Precursor) GN=CoVa OS=Drosophila melanogaster (Fruit fly) PE=1 SV=2	cytochrome oxidase subunit Va [Triatoma infestans]	c46690.graph_c0	0.0400246	0.980251	0.00194469	3.95385	Sporozoite surface protein 2 (Precursor) GN=SSP2 OS=Plasmodium yoelii yoelii PE=1 SV=2	sporozoite surface protein 2 precursor [Plasmodium yoelii yoelii 17XNL]	c17609.graph_c0	0.144981	24.1113	0	7.14931	Trypsin 5G1 (Precursor) GN=AAEL013712 OS=Aedes aegypti (Yellowfever mosquito) PE=2 SV=2	urokinase-type plasminogen activator [Culex quinquefasciatus]	c43978.graph_c0	1.67726	6.04431	0.000124807	1.78401	DNA-binding protein D-ETS-6 GN=Ets21C OS=Drosophila melanogaster (Fruit fly) PE=2 SV=2	PREDICTED: similar to GA15514-PA [Tribolium castaneum]	c42431.graph_c0	0.164607	3.48638	4.44627e-06	3.75365	NA	NA	c24164.graph_c0	0.264317	162.101	0	8.78313	Chymotrypsin-2 (Precursor) GN=CHYM2 OS=Anopheles gambiae (African malaria mosquito) PE=2 SV=3	chymotrypsinogen [Rhyzopertha dominica]	c48274.graph_c0
c42760.graph_c1	0.165503	176.532	0	10.1142	Period circadian protein (Fragment) GN=per OS=Drosophila serrata (Fruit fly) PE=3 SV=1	ACYPI001947 [Acyrthosiphon pisum]	c41651.graph_c0	0	20.153	0	8.89016	NA	NA	c14311.graph_c1	0.0562356	1.37728	0.00194469	3.95385	NA	NA	c48119.graph_c5	0.147862	21.035	0	7.14811	Glucose dehydrogenase [acceptor] short protein (Precursor) GN=Gld OS=Drosophila melanogaster (Fruit fly) PE=3 SV=3	Glucose dehydrogenase [acceptor] [Harpegnathos saltator]	c49395.graph_c0	1.60147	5.8076	0.000414916	1.78284	Protein takeout (Precursor) GN=to OS=Drosophila melanogaster (Fruit fly) PE=2 SV=1	PREDICTED: protein takeout-like [Acyrthosiphon pisum]	c48288.graph_c4	1.70826	22.8512	1.5065e-10	3.74822	NA	NA	c37101.graph_c0	0.441454	252.087	0	8.781	NA	NA	c26351.graph_c0
c41580.graph_c0	0	60.3798	0	10.1035	Clotting factor B heavy chain (Precursor) OS=Tachypleus tridentatus (Japanese horseshoe crab) PE=1 SV=1	trypsin precursor LlSgP4 [Lygus lineolaris]	c19039.graph_c0	0	26.5298	0	8.88264	Gelsolin (Precursor) GN=Gel OS=Drosophila melanogaster (Fruit fly) PE=1 SV=2	ACYPI008158 [Acyrthosiphon pisum]	c22985.graph_c0	0.182749	4.47574	0.00194469	3.95385	NA	NA	c49523.graph_c0	0.149252	23.1576	0	7.143	NA	endonuclease-reverse transcriptase [Danaus plexippus]	c42829.graph_c0	5.644	20.0751	1.2076e-05	1.78064	NA	NA	c45160.graph_c1	0.742688	11.2595	2.86271e-08	3.73462	NA	NA	c18918.graph_c0	0.321412	196.29	0	8.77707	Ubiquitin-conjugating enzyme E2-18 kDa GN=Ubc84D OS=Drosophila melanogaster (Fruit fly) PE=2 SV=2	ubiquitin-conjugating enzyme E2L [Bombyx mori]	c19986.graph_c0
c34303.graph_c0	0	73.3972	0	10.1022	NA	AGAP004131-PA [Anopheles gambiae str. PEST]	c46504.graph_c0	0	8.05398	0	8.87887	Hexokinase type 2 GN=Hex-t2 OS=Drosophila melanogaster (Fruit fly) PE=2 SV=4	hexokinase [Locusta migratoria]	c27711.graph_c0	0.0908518	2.22507	0.00194469	3.95385	NA	NA	c49881.graph_c0	0	12.059	0	7.13912	Beclin-1-like protein A GN=atg6A OS=Dictyostelium discoideum (Slime mold) PE=3 SV=1	hypothetical protein DDB_G0288897 [Dictyostelium discoideum AX4]	c45015.graph_c0	1.2139	4.46231	0.00274409	1.78035	NA	NA	c48617.graph_c0	5.37145	61.0525	3.33067e-16	3.72274	Probable RNA-directed DNA polymerase from transposon BS GN=RTase OS=Drosophila melanogaster (Fruit fly) PE=2 SV=1	hypothetical protein YQE_11771, partial [Dendroctonus ponderosae]	c44038.graph_c0	0.0214477	25.4043	0	8.77296	Probable RNA-directed DNA polymerase from transposon BS GN=RTase OS=Drosophila melanogaster (Fruit fly) PE=2 SV=1	PREDICTED: hypothetical protein LOC100572891 [Acyrthosiphon pisum]	c22040.graph_c0
c47194.graph_c0	0.870496	471.338	0	10.0887	Lysosomal aspartic protease (Precursor) GN=AAEL006169 OS=Aedes aegypti (Yellowfever mosquito) PE=1 SV=2	cathepsin D [Triatoma infestans]	c40538.graph_c0	0	18.0124	0	8.87887	NADPHNAcytochrome P450 reductase OS=Musca domestica (House fly) PE=2 SV=1	NADPH-cytochrome P450 reductase [Cimex lectularius]	c37979.graph_c1	0.0970179	2.37608	0.00194469	3.95385	NA	NA	c18546.graph_c0	0	10.8371	0	7.13912	NA	NA	c49780.graph_c0	1.17987	4.32149	0.00235843	1.77773	NA	NA	c26807.graph_c0	0.133222	4.00971	7.56559e-05	3.71887	NA	NA	c38153.graph_c0	0.105646	74.0066	0	8.76399	NA	NA	c51612.graph_c0
c43318.graph_c0	0	98.095	0	10.0873	Histidine-rich glycoprotein (Precursor) OS=Plasmodium lophurae PE=4 SV=1	PREDICTED: hypothetical protein LOC100570846 [Acyrthosiphon pisum]	c38476.graph_c0	0	12.0259	0	8.87887	Serine proteinase stubble catalytic chain GN=Sb OS=Drosophila melanogaster (Fruit fly) PE=2 SV=2	Mast cell protease 6 precursor, putative [Pediculus humanus corporis]	c40793.graph_c0	0.219763	5.38225	0.00194469	3.95385	NA	NA	c21644.graph_c0	0	15.1682	0	7.13912	NA	NA	c27185.graph_c0	4.66987	17.0473	0.00203955	1.7753	NA	NA	c42463.graph_c0	0.0561156	1.68897	7.56559e-05	3.71887	NA	NA	c33873.graph_c0	0.0555076	65.2375	0	8.76174	NA	hypothetical protein YQE_01779, partial [Dendroctonus ponderosae]	c38437.graph_c0
c39335.graph_c0	0	59.804	0	10.0709	NA	NA	c36039.graph_c0	0	9.8048	0	8.87129	Putative cystathionine gamma-lyase 2 GN=cth-2 OS=Caenorhabditis elegans PE=1 SV=1	GD11400 [Drosophila simulans]	c18411.graph_c0	6.80071	89.1791	6.35436e-07	3.94627	Protein takeout (Precursor) GN=to OS=Drosophila melanogaster (Fruit fly) PE=2 SV=1	PREDICTED: protein takeout-like [Acyrthosiphon pisum]	c39433.graph_c0	0.0396829	9.81944	0	7.13425	Nacrein-like protein P1 (Fragment) OS=Mizuhopecten yessoensis (Japanese scallop) PE=1 SV=1	Carbonic anhydrase 1 [Acromyrmex echinatior]	c47662.graph_c1	59.7289	209.751	3.0137e-06	1.77365	Shematrin-like protein 1 (Precursor) OS=Pinctada maxima (Silver-lipped pearl oyster) PE=1 SV=1	putative cuticle protein [Manduca sexta]	c32832.graph_c0	696.664	7815.65	4.44089e-16	3.71867	Pupal cuticle protein (Precursor) GN=PCP OS=Bombyx mori (Silk moth) PE=2 SV=1	pupal cuticle protein precursor [Danaus plexippus]	c18196.graph_c0	1.36312	691.847	0	8.75739	NA	PREDICTED: hypothetical protein LOC100678079 [Nasonia vitripennis]	c18193.graph_c0
c42347.graph_c0	0.0279681	43.6607	0	10.0648	Venom serine protease (Precursor) OS=Polistes dominula (European paper wasp) PE=2 SV=1	trypsin-like protease [Muljarus japonicus]	c25245.graph_c0	0	8.42112	0	8.86368	NA	NA	c41951.graph_c0	0.0882555	1.4687	0.000156535	3.93319	NA	NA	c17407.graph_c0	0.0959655	17.7616	0	7.13261	Dynein light chain 1, axonemal GN=DNAL1 OS=Ciona intestinalis (Transparent sea squirt) PE=2 SV=1	dynein light chain, putative [Pediculus humanus corporis]	c25334.graph_c0	1.85382	6.74654	0.00177409	1.77306	Glycoprotein gp100 (Precursor) GN=gppA OS=Dictyostelium discoideum (Slime mold) PE=2 SV=1	hypothetical protein KGM_14475 [Danaus plexippus]	c40719.graph_c0	4.01776	45.8947	1.44329e-15	3.71819	NA	NA	c29051.graph_c0	0.244166	137.088	0	8.75659	Ornithine aminotransferase, mitochondrial (Precursor) GN=Oat OS=Drosophila melanogaster (Fruit fly) PE=2 SV=1	PREDICTED: ornithine aminotransferase, mitochondrial-like [Megachile rotundata]	c16527.graph_c0
c17647.graph_c0	0	103.229	0	10.0529	NA	NA	c26843.graph_c1	0	10.4337	0	8.85985	Extracellular domains-containing protein CG31004 (Precursor) GN=CG31004 OS=Drosophila melanogaster (Fruit fly) PE=1 SV=1	PREDICTED: extracellular domains-containing protein CG31004-like [Nasonia vitripennis]	c50857.graph_c0	0.186993	3.11183	0.000156535	3.93319	NA	NA	c41479.graph_c0	0	2.83262	0	7.12752	Myb-like protein X GN=mybX OS=Dictyostelium discoideum (Slime mold) PE=3 SV=1	PREDICTED: similar to carbonic anhydrase, putative [Tribolium castaneum]	c34072.graph_c0	3.19571	11.2216	5.01948e-06	1.76805	Glucose dehydrogenase [acceptor] short protein (Precursor) GN=Gld OS=Drosophila melanogaster (Fruit fly) PE=3 SV=3	PREDICTED: glucose dehydrogenase [acceptor]-like [Acyrthosiphon pisum]	c38895.graph_c0	0.135067	2.78544	6.46667e-06	3.71655	NA	NA	c36481.graph_c0	0.473342	282.985	0	8.74637	NA	NA	c44562.graph_c0
c26096.graph_c0	0	65.8527	0	10.0515	Protein cappuccino GN=capu OS=Drosophila melanogaster (Fruit fly) PE=1 SV=2	PREDICTED: similar to Fibrillarin CG9888-PA [Tribolium castaneum]	c25633.graph_c0	0	89.6993	0	8.85985	NA	NA	c37659.graph_c0	0.256268	3.86234	4.0482e-05	3.9264	NA	PREDICTED: hypothetical protein LOC100121076 [Nasonia vitripennis]	c37656.graph_c0	0	6.52784	0	7.12752	NA	NA	c17061.graph_c0	0.899747	3.29781	0.00563781	1.76708	NA	PREDICTED: tigger transposable element-derived protein 6-like [Acyrthosiphon pisum]	c49416.graph_c0	6.23103	72.1156	9.40359e-14	3.69451	NA	NA	c39875.graph_c0	0.329622	171.465	0	8.74467	Cytosol aminopeptidase GN=lap OS=Dictyostelium discoideum (Slime mold) PE=1 SV=1	Cytosol aminopeptidase, putative [Pediculus humanus corporis]	c38160.graph_c0
c34562.graph_c0	0	291.766	0	10.0501	NA	NA	c26468.graph_c0	0.0678137	62.7866	0	8.8589	ATP synthase subunit a GN=ATP6 OS=Anopheles quadrimaculatus (Common malaria mosquito) PE=3 SV=1	ATP synthase F0 subunit 6 (mitochondrion) [Vollenhovia nipponica]	c15026.graph_c0	0.0944278	1.73449	0.000484038	3.92204	NA	NA	c45958.graph_c0	0	4.64961	0	7.12752	NA	NA	c47691.graph_c0	4.51589	15.8512	1.49848e-05	1.76204	Luciferin 4-monooxygenase OS=Luciola cruciata (Japanese firefly) PE=1 SV=1	hypothetical protein KGM_16597 [Danaus plexippus]	c45737.graph_c1	0.251315	3.92212	2.1171e-07	3.68938	NA	NA	c48119.graph_c5	0.286365	146.879	0	8.73923	Glucose dehydrogenase [acceptor] short protein (Precursor) GN=Gld OS=Drosophila melanogaster (Fruit fly) PE=3 SV=3	Glucose dehydrogenase [acceptor] [Harpegnathos saltator]	c37716.graph_c0
c43184.graph_c0	0.0975239	149.369	0	10.0373	NA	NA	c27497.graph_c0	0	19.9206	0	8.85217	60S ribosomal protein L6 GN=rpl-6 OS=Caenorhabditis elegans PE=1 SV=1	ribosomal protein L6 [Riptortus pedestris]	c38385.graph_c0	0.159163	2.92356	0.000484038	3.92204	NA	NA	c40336.graph_c0	0.178108	25.9776	0	7.11317	NA	NA	c46361.graph_c0	65.6945	227.613	7.51664e-06	1.75491	Titin GN=sls OS=Drosophila melanogaster (Fruit fly) PE=1 SV=3	PREDICTED: LOW QUALITY PROTEIN: hypothetical protein LOC551259 [Apis mellifera]	c39566.graph_c0	0.0795426	1.59605	9.44498e-06	3.67848	NA	unnamed protein product [Tribolium castaneum]	c44184.graph_c0	0.0940454	59.2406	0	8.73897	Serine/threonine-protein phosphatase PP2A catalytic subunit 3 GN=Ppn3 OS=Paramecium tetraurelia PE=3 SV=1	hypothetical protein YQE_05555, partial [Dendroctonus ponderosae]	c34575.graph_c0
c44587.graph_c0	0.116837	97.5694	0	10.0325	NA	hypothetical protein TcasGA2_TC001176 [Tribolium castaneum]	c22993.graph_c0	0	12.3402	0	8.8367	Protein hu-li tai shao GN=hts OS=Drosophila melanogaster (Fruit fly) PE=1 SV=2	PREDICTED: protein hu-li tai shao-like [Apis florea]	c49323.graph_c0	0.132591	2.43548	0.000484038	3.92204	NA	NA	c40975.graph_c0	0.607713	88.2702	0	7.1072	NA	NA	c41220.graph_c0	7.13232	24.8012	8.5659e-06	1.75246	NA	PREDICTED: uncharacterized protein LOC101737067 [Bombyx mori]	c42389.graph_c1	0.122911	2.46624	9.44498e-06	3.67848	NA	NA	c30177.graph_c0	1.26934	701.516	0	8.73382	NA	NA	c26122.graph_c0
c33348.graph_c0	0.0562151	84.6714	0	10.0132	NA	NA	c26843.graph_c0	0	9.18756	0	8.8328	Extracellular domains-containing protein CG31004 (Precursor) GN=CG31004 OS=Drosophila melanogaster (Fruit fly) PE=1 SV=1	PREDICTED: extracellular domains-containing protein CG31004-like [Nasonia vitripennis]	c47245.graph_c0	2.82509	36.4129	7.7151e-07	3.92001	Venom serine protease (Precursor) OS=Polistes dominula (European paper wasp) PE=2 SV=1	trypsin-like protease [Ranatra unicolor]	c25138.graph_c0	0.124775	20.1233	0	7.10508	Collagenase (Precursor) OS=Hypoderma lineatum (Early cattle grub) PE=1 SV=3	Protein CBR-TRY-3 [Caenorhabditis briggsae]	c18032.graph_c0	5.22559	18.3423	0.000207434	1.74634	NA	NA	c49780.graph_c0	0.310113	4.32119	1.70488e-08	3.67592	NA	NA	c34552.graph_c0	0.218733	129.522	0	8.73256	Trypsin-1 OS=Astacus astacus (Noble crayfish) PE=1 SV=1	hypothetical accessory gland protein [Gryllus firmus]	c47114.graph_c4
c38796.graph_c0	0	160.844	0	9.99317	Cuticle protein 2 OS=Blaberus craniifer (Death&apos;s head cockroach) PE=1 SV=1	hypothetical protein DAPPUDRAFT_241226 [Daphnia pulex]	c36590.graph_c0	0	7.95829	0	8.8328	NA	NA	c35577.graph_c0	0.603318	9.85066	0.000182599	3.90614	NA	NA	c43256.graph_c0	0	2.8989	0	7.10404	Merozoite surface protein 1 (Precursor) GN=MSP-1 OS=Plasmodium falciparum (isolate K1 / Thailand) PE=3 SV=2	PREDICTED: similar to predicted protein [Tribolium castaneum]	c43708.graph_c0	3.18068	11.0285	1.86326e-05	1.74474	3-ketodihydrosphingosine reductase (Precursor) GN=ksrA-2 OS=Dictyostelium discoideum (Slime mold) PE=3 SV=1	PREDICTED: estradiol 17-beta-dehydrogenase 11-like [Acyrthosiphon pisum]	c33127.graph_c0	0.0531217	1.53964	0.000118412	3.66714	NA	NA	c23928.graph_c0	5.67697	2635.47	0	8.72956	NA	NA	c46447.graph_c0
c32130.graph_c1	0.0757331	71.8515	0	9.94525	Lysosomal aspartic protease (Precursor) GN=AAEL006169 OS=Aedes aegypti (Yellowfever mosquito) PE=1 SV=2	cathepsin D (lysosomal aspartyl protease) [Schistosoma japonicum]	c44811.graph_c1	0	28.0513	0	8.8092	Cytochrome P450 6j1 GN=CYP6J1 OS=Blattella germanica (German cockroach) PE=2 SV=1	cytochrome P-450, putative [Pediculus humanus corporis]	c48118.graph_c5	0.34105	4.64365	7.06541e-06	3.90171	NA	NA	c26095.graph_c0	0	9.53808	0	7.10404	NA	predicted protein [Nematostella vectensis]	c19134.graph_c0	13.0195	44.76	8.00615e-06	1.73782	NA	PREDICTED: similar to CG3244 CG3244-PA isoform 1 [Tribolium castaneum]	c45705.graph_c0	0.288246	3.6309	5.11471e-10	3.66254	Mushroom body large-type Kenyon cell-specific protein 1 GN=Mblk-1 OS=Apis mellifera (Honeybee) PE=1 SV=1	PREDICTED: similar to mblk-1 [Tribolium castaneum]	c34703.graph_c0	0.159329	93.204	0	8.715	60 kDa heat shock protein, mitochondrial (Precursor) GN=Hsp60 OS=Drosophila melanogaster (Fruit fly) PE=1 SV=3	heat shock protein 60, isoform A [Drosophila melanogaster]	c20861.graph_c0
c27058.graph_c0	0	61.358	0	9.93995	NA	NA	c43265.graph_c1	0	12.4809	0	8.80523	KynurenineNAoxoglutarate transaminase GN=ccbl OS=Dictyostelium discoideum (Slime mold) PE=3 SV=1	PREDICTED: kynurenineNAoxoglutarate transaminase 3-like [Megachile rotundata]	c47284.graph_c0	0.643212	9.29025	2.92497e-05	3.90134	RNA-directed DNA polymerase from mobile element jockey GN=jockey\pol OS=Drosophila funebris (Fruit fly) PE=1 SV=1	PREDICTED: RNA-directed DNA polymerase from mobile element jockey-like [Acyrthosiphon pisum]	c42798.graph_c5	0.651357	84.9564	0	7.1007	Tubulin beta chain OS=Paracentrotus lividus (Common sea urchin) PE=2 SV=1	beta-tubulin [Haliotis discus discus]	c47542.graph_c0	1.45923	5.15997	0.00197562	1.73596	NA	NA	c46987.graph_c1	2.52675	28.8969	6.04627e-13	3.65996	NA	NA	c36927.graph_c0	0.332578	205.828	0	8.71351	NA	NA	c34773.graph_c0
c49444.graph_c0	0	112.627	0	9.92937	Uncharacterized proline-rich protein (Fragment) OS=Owenia fusiformis PE=4 SV=1	conserved hypothetical protein [Ixodes scapularis]	c50075.graph_c0	0	31.3308	0	8.80125	Lipid storage droplets surface-binding protein 1 GN=Lsd-1 OS=Drosophila melanogaster (Fruit fly) PE=1 SV=2	hypothetical protein YQE_01027, partial [Dendroctonus ponderosae]	c15243.graph_c0	0.0817917	1.92613	0.00252362	3.89906	NA	hypothetical protein [Monosiga brevicollis MX1]	c36602.graph_c0	0.144537	23.2135	0	7.09908	Uncharacterized protein DDB_G0271670 (Precursor) GN=DDB_G0271670 OS=Dictyostelium discoideum (Slime mold) PE=4 SV=1	GI10887 [Drosophila mojavensis]	c34099.graph_c0	1.56778	5.51771	0.0013499	1.73398	Adenylate cyclase, terminal-differentiation specific GN=acrA OS=Dictyostelium discoideum (Slime mold) PE=1 SV=1	unkown protein [Riptortus pedestris]	c50969.graph_c0	0.218003	3.64524	1.66832e-06	3.65431	Putative uncharacterized protein DDB_G0271982 GN=DDB_G0271982 OS=Dictyostelium discoideum (Slime mold) PE=4 SV=1	hypothetical protein [Monosiga brevicollis MX1]	c36602.graph_c0	0.707589	353.166	0	8.71263	Uncharacterized protein DDB_G0271670 (Precursor) GN=DDB_G0271670 OS=Dictyostelium discoideum (Slime mold) PE=4 SV=1	GI10887 [Drosophila mojavensis]	c41286.graph_c0
c27709.graph_c0	0	80.3534	0	9.92481	Pheromone-binding protein-related protein 2 (Precursor) GN=Pbprp2 OS=Drosophila melanogaster (Fruit fly) PE=2 SV=2	odorant-binding protein 2 [Adelphocoris lineolatus]	c34677.graph_c0	0	25.5315	0	8.80125	60S ribosomal protein L4 GN=RPL4 OS=Urechis caupo (Innkeeper worm) PE=2 SV=1	ribosomal protein L4 [Riptortus pedestris]	c49536.graph_c0	0.203561	4.7937	0.00252362	3.89906	NA	hypothetical protein CLF_100574 [Clonorchis sinensis]	c44217.graph_c0	0.0506637	12.1799	0	7.09276	Trypsin-7 (Precursor) GN=TRYP7 OS=Anopheles gambiae (African malaria mosquito) PE=2 SV=2	AGAP009966-PA [Anopheles gambiae str. PEST]	c42691.graph_c2	2.41451	8.37404	0.000139778	1.73345	NA	NA	c36077.graph_c0	0.100018	1.95114	1.38545e-05	3.63937	NA	NA	c17424.graph_c0	0.524384	279.059	0	8.71232	NA	NA	c32944.graph_c1
c25267.graph_c0	0	148.904	0	9.91105	NA	NA	c27569.graph_c2	0	5.69494	0	8.80125	Collagen alpha-2(IV) chain (Precursor) OS=Ascaris suum (Pig roundworm) PE=2 SV=1	PREDICTED: collagen alpha-1(IV) chain-like [Megachile rotundata]	c25117.graph_c0	0.118921	2.80049	0.00252362	3.89906	NA	NA	c44278.graph_c0	0	6.77811	0	7.09216	NA	PREDICTED: LOW QUALITY PROTEIN: zinc finger HIT domain-containing protein 2-like [Bombyx mori]	c43777.graph_c0	11.4361	39.0224	5.52734e-06	1.73112	Bromodomain-containing protein DDB_G0280777 GN=DDB_G0280777 OS=Dictyostelium discoideum (Slime mold) PE=4 SV=1	hypothetical protein [Plasmodium yoelii yoelii 17XNL]	c38648.graph_c0	6.72926	71.6602	9.54792e-15	3.61589	NA	hypothetical protein YQE_03909, partial [Dendroctonus ponderosae]	c44110.graph_c0	0.140202	78.4809	0	8.70941	DNA ligase 1 GN=lig1 OS=Dictyostelium discoideum (Slime mold) PE=3 SV=1	hypothetical protein CLF_100574 [Clonorchis sinensis]	c35207.graph_c0
c34369.graph_c0	0.153408	116.208	0	9.89193	Protein takeout (Precursor) GN=to OS=Drosophila melanogaster (Fruit fly) PE=2 SV=1	PREDICTED: protein takeout-like [Acyrthosiphon pisum]	c22759.graph_c0	0	9.32112	0	8.79325	Transketolase GN=tkt-2 OS=Dictyostelium discoideum (Slime mold) PE=1 SV=1	PREDICTED: transketolase-like [Apis florea]	c25543.graph_c0	0.14429	3.39792	0.00252362	3.89906	NA	NA	c33494.graph_c0	0	11.6223	0	7.09216	NA	NA	c34523.graph_c0	8.97712	30.9337	0.000141065	1.72495	NA	NA	c48709.graph_c2	0.185398	5.16677	0.000186463	3.61349	NA	NA	c45048.graph_c0	0.254486	171.1	0	8.7048	NA	NA	c53171.graph_c0
c47060.graph_c0	5.35446	2411.93	0	9.88595	NA	PREDICTED: uncharacterized protein LOC100868553 [Apis florea]	c17969.graph_c0	0.19496	111.252	0	8.79156	Cytochrome c oxidase subunit 1 GN=COI OS=Choristoneura pinus (Jack pine budworm) PE=3 SV=2	cytochrome c oxidase subunit I [Solenopsis invicta]	c26489.graph_c0	0.0384066	0.904447	0.00252362	3.89906	NA	NA	c34712.graph_c0	0	8.64068	0	7.09216	NA	NA	c47211.graph_c7	9.318	31.74	1.2095e-05	1.72351	NA	hypothetical protein EAI_03286 [Harpegnathos saltator]	c54641.graph_c0	0.226055	3.3389	5.16051e-07	3.61193	NA	NA	c41416.graph_c3	0.825446	394.351	0	8.70421	Uncharacterized protein DDB_G0271670 (Precursor) GN=DDB_G0271670 OS=Dictyostelium discoideum (Slime mold) PE=4 SV=1	hypothetical protein CLF_100574 [Clonorchis sinensis]	c45287.graph_c0
c27787.graph_c0	0	56.4102	0	9.88313	NA	osiris 6-like precursor [Acyrthosiphon pisum]	c46705.graph_c5	0	32.5559	0	8.76899	Glyceraldehyde-3-phosphate dehydrogenase GN=Gapdh OS=Glossina morsitans morsitans (Savannah tsetse fly) PE=2 SV=1	PREDICTED: glyceraldehyde-3-phosphate dehydrogenase-like [Acyrthosiphon pisum]	c29006.graph_c1	0.0581981	1.37052	0.00252362	3.89906	NA	NA	c20563.graph_c0	0.0678747	16.2493	0	7.08673	NA	NA	c48922.graph_c1	462.562	1564.48	2.98474e-05	1.72037	Cuticle protein 6 OS=Blaberus craniifer (Death&apos;s head cockroach) PE=1 SV=1	PREDICTED: hypothetical protein LOC100168822 [Acyrthosiphon pisum]	c46903.graph_c0	1.17999	12.334	3.11973e-14	3.58267	Xanthine dehydrogenase GN=Xdh OS=Drosophila subobscura (Fruit fly) PE=3 SV=1	PREDICTED: aldehyde oxidase 2-like [Apis florea]	c49492.graph_c0	2.06511	980.093	0	8.69962	NA	NA	c36205.graph_c0
c27501.graph_c0	0.186253	135.472	0	9.83335	NA	GD12917 [Drosophila simulans]	c50333.graph_c0	0	76.0072	0	8.76491	Calcium-transporting ATPase sarcoplasmic/endoplasmic reticulum type GN=Ca-P60A OS=Drosophila melanogaster (Fruit fly) PE=1 SV=2	calcium-transporting ATPase [Drosophila melanogaster]	c38605.graph_c0	0.054107	1.27418	0.00252362	3.89906	NA	NA	c38175.graph_c0	0.0817413	14.6356	0	7.08489	NA	NA	c27207.graph_c0	4.1935	14.4519	0.000407429	1.71763	NA	unknown secreted protein [Riptortus pedestris]	c41447.graph_c0	2908.01	29407.7	2.60902e-14	3.56939	Cuticle protein 18.7 OS=Locusta migratoria (Migratory locust) PE=1 SV=1	hypothetical protein AND_14512 [Anopheles darlingi]	c38418.graph_c0	1.10332	507.246	0	8.69872	Cytosol aminopeptidase GN=lap OS=Dictyostelium discoideum (Slime mold) PE=1 SV=1	unknown [Dendroctonus ponderosae]	c41719.graph_c0
c46013.graph_c0	0.0610477	43.9277	0	9.81782	NA	laccase 15 [Reticulitermes flavipes]	c50129.graph_c0	0	25.2173	0	8.75259	60S ribosomal protein L3 GN=RpL3 OS=Drosophila melanogaster (Fruit fly) PE=1 SV=3	ribosomal protein L3 [Riptortus pedestris]	c48990.graph_c6	0.0943557	2.222	0.00252362	3.89906	NA	NA	c49456.graph_c0	0.175384	31.3139	0	7.08085	NA	PREDICTED: lipopolysaccharide-induced tumor necrosis factor-alpha factor homolog isoform X3 [Bombyx mori]	c28854.graph_c0	2.65421	9.13415	0.000325981	1.71748	Peritrophin-44 (Precursor) OS=Lucilia cuprina (Green bottle fly) PE=1 SV=1	conserved hypothetical protein [Culex quinquefasciatus]	c42323.graph_c0	0.244919	3.27625	2.4333e-07	3.5579	NA	NA	c37396.graph_c0	0.114229	89.4839	0	8.69871	Trypsin (Precursor; Fragment) OS=Simulium vittatum (Striped black fly) PE=2 SV=1	PREDICTED: chymotrypsin-2 [Nasonia vitripennis]	c42963.graph_c0
c45070.graph_c1	0	41.4522	0	9.80921	NA	trypsin-like protease [Ranatra unicolor]	c34677.graph_c1	0	21.4236	0	8.74432	60S ribosomal protein L4 GN=RpL4 OS=Drosophila melanogaster (Fruit fly) PE=1 SV=2	ribosomal protein L4 [Riptortus pedestris]	c41587.graph_c0	2.54675	32.4328	9.35214e-07	3.89883	Bromodomain-containing protein DDB_G0280777 GN=DDB_G0280777 OS=Dictyostelium discoideum (Slime mold) PE=4 SV=1	PREDICTED: hypothetical protein [Tribolium castaneum]	c41090.graph_c0	0.108	19.2285	0	7.07679	Nucleolar protein 58 GN=nop58 OS=Dictyostelium discoideum (Slime mold) PE=3 SV=1	hypothetical protein CLF_100574 [Clonorchis sinensis]	c48306.graph_c4	13.6577	46.1635	7.08037e-06	1.71711	Putative inorganic phosphate cotransporter GN=Picot OS=Drosophila ananassae (Fruit fly) PE=3 SV=1	sodium-dependent phosphate transporter [Culex quinquefasciatus]	c45754.graph_c0	0.15307	2.38886	4.61677e-06	3.55786	NA	hypothetical protein CLF_100574 [Clonorchis sinensis]	c40635.graph_c0	0	31.6321	7.77156e-16	8.69385	Cathepsin L light chain (Precursor) GN=Cp1 OS=Drosophila melanogaster (Fruit fly) PE=2 SV=2	cathepsin L1 precursor [Artemia parthenogenetica]	c34980.graph_c0
c44348.graph_c0	0.0368255	47.9066	0	9.80196	NA	NA	c27025.graph_c0	0	15.1205	0	8.73182	Lysosomal aspartic protease (Precursor) GN=AAEL006169 OS=Aedes aegypti (Yellowfever mosquito) PE=1 SV=2	cathepsin D [Riptortus pedestris]	c46446.graph_c0	0.1952	2.98792	8.84482e-05	3.89661	NA	PREDICTED: uncharacterized protein LOC100877660 [Megachile rotundata]	c26638.graph_c0	0.284258	49.8949	0	7.05632	NA	NA	c36450.graph_c0	792.804	2675.05	1.82698e-05	1.7168	Cuticle protein 18.7 OS=Locusta migratoria (Migratory locust) PE=1 SV=1	GK12364 [Drosophila willistoni]	c14029.graph_c0	0.0855429	2.28859	0.000295455	3.55776	NA	NA	c39872.graph_c0	0.663982	323.942	0	8.69079	NA	NA	c39118.graph_c0
c34506.graph_c0	0.0543822	46.3442	0	9.7905	Luciferin 4-monooxygenase OS=Luciola lateralis (Firefly) PE=2 SV=1	luciferin 4-monooxygenase [Bombyx mori]	c20174.graph_c0	0.646191	352.047	0	8.72474	Larval cuticle protein A1A OS=Tenebrio molitor (Yellow mealworm beetle) PE=1 SV=1	PREDICTED: similar to Larval cuticle protein A3A (TM-A3A) (TM-LCP A3A) [Tribolium castaneum]	c39807.graph_c0	0.51679	7.302	2.0499e-05	3.89601	Cadmium-metallothionein (Precursor) GN=MT OS=Eisenia foetida (Common brandling worm) PE=1 SV=1	unnamed protein product [Oikopleura dioica]	c26136.graph_c0	0	5.74643	0	7.0559	101 kDa malaria antigen GN=ABRA OS=Plasmodium falciparum (isolate Camp / Malaysia) PE=3 SV=1	hypothetical protein CLF_100574 [Clonorchis sinensis]	c41028.graph_c0	31.1356	104.75	8.11196e-06	1.71126	NA	NA	c42191.graph_c0	162.55	1595.71	8.43769e-15	3.525	Uncharacterized protein DDB_G0271670 (Precursor) GN=DDB_G0271670 OS=Dictyostelium discoideum (Slime mold) PE=4 SV=1	U88 [Brugia malayi]	c27326.graph_c0	0.290482	155.466	0	8.68753	Glycine-rich protein GRP33 OS=Artemia salina (Brine shrimp) PE=2 SV=1	KH domain-containing, RNA-binding, signal transduction-associated protein 3 [Camponotus floridanus]	c40978.graph_c0
c24030.graph_c0	0.165212	140.457	0	9.78706	NA	NA	c27548.graph_c1	0	39.5581	0	8.72343	Tubulin alpha chain OS=Bombyx mori (Silk moth) PE=2 SV=1	tubulin A [Hyriopsis schlegelii]	c47194.graph_c0	70.2057	879.611	2.18581e-06	3.89102	Lysosomal aspartic protease (Precursor) GN=AAEL006169 OS=Aedes aegypti (Yellowfever mosquito) PE=1 SV=2	cathepsin D [Triatoma infestans]	c22274.graph_c0	0	9.01306	0	7.0559	NA	NA	c43306.graph_c0	38.6073	129.495	1.07749e-05	1.70764	PTB domain-containing adapter protein ced-6 GN=ced-6 OS=Drosophila melanogaster (Fruit fly) PE=1 SV=1	PTB domain-containing engulfment adapter protein 1 [Camponotus floridanus]	c41372.graph_c0	0.141046	2.51567	4.49063e-05	3.51525	NA	NA	c33047.graph_c0	0.318371	160.496	0	8.68173	MATH and LRR domain-containing protein PFE0570w GN=PFE0570w OS=Plasmodium falciparum (isolate 3D7) PE=2 SV=1	RNA pseudouridylate synthase, putative [Plasmodium falciparum 3D7]	c11059.graph_c0
c39615.graph_c0	0.303824	169.163	0	9.78239	NA	NA	c25033.graph_c0	0	48.6643	0	8.72343	NA	NA	c39417.graph_c0	0.277436	4.07685	5.04483e-05	3.89026	NA	NA	c24951.graph_c0	0.0955058	22.2877	0	7.05003	E3 ubiquitin-protein ligase HRD1 (Precursor) GN=sip3 OS=Drosophila melanogaster (Fruit fly) PE=1 SV=1	PREDICTED: similar to synoviolin [Tribolium castaneum]	c49115.graph_c0	3.19564	10.74	3.05509e-05	1.70096	NA	PREDICTED: putative enzymatic polyprotein-like [Ceratitis capitata]	c41334.graph_c0	0.739929	8.05793	7.60755e-10	3.50283	NA	hypothetical protein CLF_100574 [Clonorchis sinensis]	c46332.graph_c0	0.160953	83.5277	0	8.67608	NA	predicted protein [Nematostella vectensis]	c51870.graph_c0
c47594.graph_c0	0.155517	85.8776	0	9.77049	Probable cytochrome P450 6a14 GN=Cyp6a14 OS=Drosophila melanogaster (Fruit fly) PE=3 SV=2	cytochrome P450 [Laodelphax striatella]	c50578.graph_c0	0	4.67004	0	8.71074	Enoyl-CoA hydratase 2 GN=Mfe2 OS=Drosophila melanogaster (Fruit fly) PE=1 SV=1	PREDICTED: peroxisomal multifunctional enzyme type 2-like isoform 2 [Acyrthosiphon pisum]	c34701.graph_c0	0.325142	5.81919	0.000588237	3.88536	NA	NA	c39897.graph_c0	0.0512697	11.9646	0	7.05003	NADH-ubiquinone oxidoreductase chain 5 GN=ND5 OS=Trypanosoma brucei brucei PE=3 SV=1	hypothetical protein YQE_06278, partial [Dendroctonus ponderosae]	c25114.graph_c0	1.11363	3.86134	0.00530402	1.69994	NA	SEC14, putative [Aedes aegypti]	c19663.graph_c0	0.153796	3.94317	0.000471124	3.4998	NA	NA	c45190.graph_c0	0.0232649	25.7396	0	8.67468	NA	EF-hand domain-containing protein, putative [Pediculus humanus corporis]	c25208.graph_c0
c49668.graph_c0	0.90815	399.207	0	9.76875	Cuticle protein GN=Ccp84Ab OS=Anopheles gambiae (African malaria mosquito) PE=2 SV=3	AGAP006261-PA [Anopheles gambiae str. PEST]	c40074.graph_c0	0	15.0417	0	8.70649	NA	salivary secreted protein [Triatoma infestans]	c46916.graph_c0	0.219563	3.51597	0.000213419	3.87858	NA	PREDICTED: uncharacterized protein LOC100893312 [Strongylocentrotus purpuratus]	c37101.graph_c0	0.0558221	13.0269	0	7.05003	NA	NA	c42580.graph_c0	3.2307	10.8864	9.63009e-05	1.69806	NA	protein C20orf121, putative [Pediculus humanus corporis]	c27721.graph_c0	0.137832	3.53389	0.000471124	3.4998	NA	NA	c41282.graph_c0	0.219424	131.766	0	8.67005	NA	NA	c23648.graph_c0
c38162.graph_c0	0.122455	154.697	0	9.75968	NA	NA	c22123.graph_c0	0	13.0869	0	8.70649	NA	NA	c49497.graph_c0	1.56748	20.3945	4.36984e-06	3.86971	Putative odorant-binding protein A10 (Precursor) GN=a10 OS=Drosophila melanogaster (Fruit fly) PE=1 SV=2	chemosensory protein 4 [Adelphocoris lineolatus]	c25344.graph_c0	0	6.36281	0	7.04361	NA	PREDICTED: hypothetical protein LOC100569975 [Acyrthosiphon pisum]	c21098.graph_c0	6.24609	21.2032	0.000492791	1.6967	NA	salivary secreted kazal-type proteinase inhibitor [Triatoma infestans]	c52010.graph_c0	0.139441	3.57513	0.000471124	3.4998	NA	NA	c26338.graph_c0	0.125093	95.8104	0	8.66623	Serine protease SP24D (Precursor) GN=Sp24D OS=Anopheles gambiae (African malaria mosquito) PE=2 SV=3	Transmembrane protease, serine 5 [Crassostrea gigas]	c49125.graph_c1
c40941.graph_c0	0	62.5932	0	9.74515	NA	PREDICTED: uncharacterized protein LOC100199436 [Hydra magnipapillata]	c38349.graph_c0	0	9.55813	0	8.70223	Isocitrate dehydrogenase [NADP] cytoplasmic GN=idhC OS=Dictyostelium discoideum (Slime mold) PE=1 SV=1	isocitrate dehydrogenase [Bombyx mori]	c48646.graph_c0	0.298365	4.09531	2.66028e-05	3.85453	Nucleic-acid-binding protein from transposon X-element GN=ORF1 OS=Drosophila melanogaster (Fruit fly) PE=4 SV=1	PREDICTED: RNA-directed DNA polymerase from mobile element jockey-like [Acyrthosiphon pisum]	c44242.graph_c0	0.1707	26.2135	0	7.03453	NA	NA	c39267.graph_c0	10.4399	34.8621	1.53946e-05	1.69614	Uncharacterized proline-rich protein (Fragment) OS=Owenia fusiformis PE=4 SV=1	PREDICTED: hypothetical protein LOC100573782 [Acyrthosiphon pisum]	c34757.graph_c0	1.52363	15.0269	2.40252e-13	3.4933	Component of gems protein 1 GN=gemin1 OS=Dictyostelium discoideum (Slime mold) PE=3 SV=1	hypothetical protein [Paramecium tetraurelia strain d4-2]	c40839.graph_c0	0.104267	67.8031	0	8.65673	NA	NA	c15568.graph_c0
c44988.graph_c0	0.0183457	22.8592	0	9.73982	Phenoloxidase subunit A3 (Precursor) GN=proPo-A3 OS=Drosophila melanogaster (Fruit fly) PE=1 SV=1	prophenoloxidase [Riptortus pedestris]	c43515.graph_c0	0	9.85697	0	8.70223	Uncharacterized protein ZK1073.1 GN=ZK1073.1 OS=Caenorhabditis elegans PE=3 SV=1	PREDICTED: uncharacterized protein ZK1073.1-like [Acyrthosiphon pisum]	c40607.graph_c0	8.14823	99.8742	1.24971e-06	3.85221	NA	juvenile hormone acid methyltransferase [Danaus plexippus]	c49402.graph_c0	0	18.5672	0	7.03122	Uncharacterized transporter C38C10.2 GN=C38C10.2 OS=Caenorhabditis elegans PE=1 SV=2	hypothetical protein AND_08672 [Anopheles darlingi]	c48617.graph_c1	30.3885	100.482	1.36957e-05	1.68417	NA	NA	c20324.graph_c0	446.317	4248.9	2.30926e-14	3.48131	NA	NA	c43540.graph_c0	0.254411	133.255	0	8.65643	Uncharacterized protein DDB_G0284459 GN=DDB_G0284459 OS=Dictyostelium discoideum (Slime mold) PE=4 SV=1	hypothetical protein CLF_100574 [Clonorchis sinensis]	c26900.graph_c0
c34475.graph_c0	0.138849	78.8841	0	9.73811	Probable cytochrome P450 CYP44 GN=cyp-44A1 OS=Caenorhabditis elegans PE=3 SV=2	Putative cytochrome P450 CYP44 [Crassostrea gigas]	c24186.graph_c0	0	11.2287	0	8.69795	Probable protein disulfide-isomerase ER-60 (Precursor) OS=Schistosoma mansoni (Blood fluke) PE=3 SV=1	protein disulfide isomerase [Riptortus pedestris]	c44260.graph_c0	0.213906	3.35821	0.000249942	3.85047	DNA-directed RNA polymerase II subunit rpb1 GN=polr2a OS=Dictyostelium discoideum (Slime mold) PE=2 SV=2	PREDICTED: flocculation protein FLO11-like [Aplysia californica]	c49582.graph_c0	0.0231058	5.29912	0	7.02504	Tektin-B1 OS=Strongylocentrotus purpuratus (Purple sea urchin) PE=1 SV=1	PREDICTED: similar to tektin [Tribolium castaneum]	c40353.graph_c0	3.51983	11.7901	0.000291747	1.68321	NA	NA	c39807.graph_c0	28.3502	270.513	1.53211e-14	3.47969	Cadmium-metallothionein (Precursor) GN=MT OS=Eisenia foetida (Common brandling worm) PE=1 SV=1	unnamed protein product [Oikopleura dioica]	c37641.graph_c0	1.604	727.198	0	8.65576	NA	PREDICTED: endothelin-converting enzyme 1-like [Bombus impatiens]	c14953.graph_c0
c44950.graph_c0	0	32.0309	0	9.7365	Nitrophorin-7 (Precursor) OS=Rhodnius prolixus (Triatomid bug) PE=1 SV=1	unnamed protein product [Triatoma dimidiata]	c41262.graph_c0	0	15.2649	0	8.69795	NA	NA	c41237.graph_c0	0.0645838	1.46006	0.0032929	3.84211	NA	endonuclease-reverse transcriptase HmRTE-e01 [Danaus plexippus]	c38196.graph_c0	0.0468428	7.98658	0	7.01448	Proline dehydrogenase 1, mitochondrial (Precursor) GN=slgA OS=Drosophila melanogaster (Fruit fly) PE=1 SV=2	sluggish A, isoform B [Drosophila melanogaster]	c40912.graph_c0	0.819877	2.80277	0.00649048	1.67983	NA	NA	c49078.graph_c1	0.190469	2.54788	2.4044e-06	3.47281	NA	NA	c43408.graph_c0	0	30.0414	1.11022e-15	8.65248	Trypsin 3A1 (Precursor) GN=AAEL007818 OS=Aedes aegypti (Yellowfever mosquito) PE=2 SV=2	trypsin [Aedes aegypti]	c35496.graph_c0
c46593.graph_c0	0.186481	90.9015	0	9.68793	Cytochrome P450 4g15 GN=Cyp4g15 OS=Drosophila melanogaster (Fruit fly) PE=2 SV=1	cytochrome P450 CYP4G47 [Zygaena filipendulae]	c51161.graph_c0	0	71.1092	0	8.69366	Heat shock 70 kDa protein cognate 4 OS=Manduca sexta (Tobacco hawkmoth) PE=2 SV=1	heat shock cognate protein 70, partial [Latrodectus hesperus]	c36517.graph_c0	0.0955358	2.1598	0.0032929	3.84211	Cytochrome P450 9e2 GN=CYP9E2 OS=Blattella germanica (German cockroach) PE=2 SV=1	PREDICTED: similar to cytochrome P450 [Tribolium castaneum]	c44201.graph_c0	0	3.37354	0	7.0061	Uncharacterized protein PFB0765w GN=PFB0765w OS=Plasmodium falciparum (isolate 3D7) PE=4 SV=1	hypothetical protein YQE_08722, partial [Dendroctonus ponderosae]	c47279.graph_c3	1.89509	6.47841	0.00649048	1.67983	NA	NA	c48493.graph_c1	0.101075	1.74643	6.70669e-05	3.47139	NA	NA	c38663.graph_c0	0.323386	156.159	0	8.65225	Probable splicing factor 3A subunit 1 GN=sf3a1 OS=Dictyostelium discoideum (Slime mold) PE=3 SV=1	hypothetical protein TcasGA2_TC006976 [Tribolium castaneum]	c40694.graph_c0
c39055.graph_c0	0	100.172	0	9.68711	NA	NA	c27565.graph_c0	0	25.6538	0	8.68504	40S ribosomal protein S4 GN=RpS4 OS=Carabus granulatus (Ground beetle) PE=2 SV=1	ribosomal protein S4e [Lygus lineolaris]	c37923.graph_c0	0.0989345	2.23664	0.0032929	3.84211	NA	hypothetical protein TcasGA2_TC005227 [Tribolium castaneum]	c49562.graph_c0	0.038066	8.61526	0	7.006	Ubiquitin-conjugating enzyme E2-18 kDa GN=Ubc84D OS=Drosophila melanogaster (Fruit fly) PE=2 SV=2	ubiquitin-conjugating enzyme E2L [Bombyx mori]	c44931.graph_c0	2.22495	7.36811	5.08297e-05	1.67876	Sensory neuron membrane protein 2 GN=Snmp2 OS=Ostrinia nubilalis (European corn borer) PE=2 SV=1	PREDICTED: scavenger receptor class B member 1-like [Acyrthosiphon pisum]	c25228.graph_c0	2.48102	24.4722	4.80438e-12	3.46284	NA	NA	c25102.graph_c0	0	21.0159	9.99201e-16	8.65048	NA	hypothetical protein TcasGA2_TC009345 [Tribolium castaneum]	c43180.graph_c0
c45036.graph_c0	0	18.2347	0	9.68172	Glucose dehydrogenase [acceptor] short protein (Precursor) GN=Gld OS=Drosophila pseudoobscura pseudoobscura (Fruit fly) PE=3 SV=4	PREDICTED: similar to CG9518 CG9518-PA [Tribolium castaneum]	c38473.graph_c0	0	32.8279	0	8.68504	Fungal protease inhibitor-1 (Precursor) GN=fpi-1 OS=Antheraea mylitta (Tasar silkworm) PE=1 SV=1	cysteine rich secreted protein [Riptortus pedestris]	c32126.graph_c0	0.0614883	1.39008	0.0032929	3.84211	Histone-lysine N-methyltransferase, H3 lysine-79 specific GN=dotA OS=Dictyostelium discoideum (Slime mold) PE=2 SV=2	PREDICTED: hypothetical protein LOC100741094, partial [Bombus impatiens]	c39444.graph_c0	0.108504	16.2259	0	6.9963	Chymotrypsin-2 (Precursor) GN=CHYM2 OS=Anopheles gambiae (African malaria mosquito) PE=2 SV=3	PREDICTED: similar to chymotrypsin-2 [Tribolium castaneum]	c49011.graph_c0	87.4173	287.011	7.06838e-05	1.67754	Titin GN=sls OS=Drosophila melanogaster (Fruit fly) PE=1 SV=3	PREDICTED: LOW QUALITY PROTEIN: titin-like [Apis florea]	c39001.graph_c2	2.29604	24.5284	2.31992e-09	3.46205	NA	NA	c46717.graph_c0	0.720644	375.661	0	8.64954	NA	NA	c39136.graph_c0
c47440.graph_c0	0	27.7546	0	9.67269	NA	PREDICTED: general transcription factor II-I repeat domain-containing protein 2A-like [Acyrthosiphon pisum]	c40104.graph_c0	0	28.9007	0	8.68504	Catalase GN=Cat OS=Drosophila melanogaster (Fruit fly) PE=1 SV=2	catalase [Riptortus pedestris]	c14647.graph_c0	0.0482149	1.09001	0.0032929	3.84211	NA	NA	c25388.graph_c0	0.205249	30.5557	0	6.98983	Glutamic acid-rich protein (Precursor) GN=GARP OS=Plasmodium falciparum (isolate FC27 / Papua New Guinea) PE=4 SV=1	PREDICTED: mitochondrial inner membrane organizing system protein 1-like [Bombyx mori]	c25228.graph_c0	7.38734	24.4739	7.15052e-05	1.67743	NA	NA	c45939.graph_c0	0.200338	2.90322	1.31802e-05	3.4545	NA	hypothetical protein CGI_10026724 [Crassostrea gigas]	c33819.graph_c0	0.967059	437.041	0	8.64818	Probable nucleosome assembly protein GN=nap1 OS=Dictyostelium discoideum (Slime mold) PE=2 SV=1	nucleosome assembly protein 1-like 1 [Acyrthosiphon pisum]	c32709.graph_c0
c46955.graph_c4	3.53182	1350.56	0	9.63851	NA	myofilin isoform a [Acyrthosiphon pisum]	c33519.graph_c0	0	14.6059	0	8.68071	Venom serine carboxypeptidase (Precursor) OS=Apis mellifera (Honeybee) PE=2 SV=1	serine carboxypeptidase SCP-2 [Triatoma brasiliensis]	c25763.graph_c0	0.0752711	1.70167	0.0032929	3.84211	NA	NA	c50104.graph_c0	0.0788904	17.5374	0	6.98023	Dynein light chain LC6, flagellar outer arm OS=Heliocidaris crassispina (Sea urchin) PE=3 SV=1	Dynein light chain [Giardia lamblia ATCC 50803]	c40418.graph_c1	202.649	665.583	1.46009e-05	1.67644	NA	NA	c37375.graph_c0	4.4288	42.3407	5.06928e-13	3.44851	NA	NA	c49759.graph_c0	0	47.1307	9.99201e-16	8.64647	NA	NA	c49712.graph_c0
c24853.graph_c0	0	154.31	0	9.63597	Vitellogenic carboxypeptidase (Precursor) GN=VCP OS=Aedes aegypti (Yellowfever mosquito) PE=1 SV=3	serine carboxypeptidase SCP-1 [Triatoma brasiliensis]	c40925.graph_c1	0	16.5061	0	8.67637	Protein lap4 GN=scrib OS=Drosophila melanogaster (Fruit fly) PE=1 SV=1	PREDICTED: leucine-rich repeat-containing protein 58-like [Acyrthosiphon pisum]	c54097.graph_c0	0.0514899	1.16404	0.0032929	3.84211	NA	NA	c39872.graph_c0	0.209902	27.8702	0	6.97783	NA	NA	c48617.graph_c0	18.6256	61.0568	1.51089e-05	1.67302	Probable RNA-directed DNA polymerase from transposon BS GN=RTase OS=Drosophila melanogaster (Fruit fly) PE=2 SV=1	hypothetical protein YQE_11771, partial [Dendroctonus ponderosae]	c48759.graph_c3	0.382918	4.3905	1.08677e-07	3.44455	NA	NA	c25562.graph_c0	0.037575	40.7432	0	8.64568	NA	NA	c48910.graph_c0
c50018.graph_c0	0.812896	405.788	0	9.62491	NA	NA	c38247.graph_c0	0	27.42	0	8.67637	NA	heme-binding protein [Rhodnius prolixus]	c44220.graph_c0	0.92351	12.7588	4.33007e-05	3.8378	NA	NA	c43540.graph_c0	0.0321704	7.11915	0	6.97371	Uncharacterized protein DDB_G0284459 GN=DDB_G0284459 OS=Dictyostelium discoideum (Slime mold) PE=4 SV=1	hypothetical protein CLF_100574 [Clonorchis sinensis]	c37791.graph_c0	2.66324	8.97427	0.00357179	1.66908	Ejaculatory bulb-specific protein 3 (Precursor) GN=PebIII OS=Drosophila melanogaster (Fruit fly) PE=1 SV=2	chemosensory protein 1 [Apolygus lucorum]	c46821.graph_c3	3.03928	28.8814	5.11147e-13	3.4411	NA	NA	c36949.graph_c0	0.0775182	83.9831	0	8.64446	NA	NA	c18844.graph_c0
c43804.graph_c1	0.254196	111.4	0	9.59612	Venom serine protease (Precursor) OS=Polistes dominula (European paper wasp) PE=2 SV=1	trypsin-like protease [Ranatra unicolor]	c43419.graph_c1	0	58.7949	0	8.67637	NA	cysteine-type endopeptidase [Riptortus pedestris]	c44524.graph_c0	9.75605	118.172	1.40964e-06	3.83511	Gamete and mating-type specific protein A (Precursor) GN=gmsA OS=Dictyostelium discoideum (Slime mold) PE=2 SV=1	PREDICTED: uncharacterized protein LOC100180429 [Ciona intestinalis]	c32174.graph_c0	0	11.2269	0	6.96759	NA	NA	c22477.graph_c0	11.1317	36.7748	0.000206444	1.66743	NA	NA	c39589.graph_c0	0.858804	8.66928	2.20601e-10	3.44005	NA	NA	c40597.graph_c0	0.923701	453.769	0	8.64445	NA	hypothetical protein [Cryptosporidium parvum Iowa II]	c22135.graph_c0
c49981.graph_c0	0.0778181	87.2353	0	9.58743	NA	odorant-binding protein RproOBP2 precursor, partial [Rhodnius prolixus]	c49885.graph_c0	0	35.2075	0	8.66765	NA	NA	c33975.graph_c0	1.57795	19.3229	1.96713e-06	3.82904	Protein takeout (Precursor) GN=to OS=Drosophila melanogaster (Fruit fly) PE=2 SV=1	PREDICTED: protein takeout-like [Acyrthosiphon pisum]	c26393.graph_c0	0	8.22315	0	6.95452	NA	RabGAP/TBC domain-containing protein [Polysphondylium pallidum PN500]	c47152.graph_c3	2.19224	7.31472	0.00192906	1.66296	NA	NA	c41493.graph_c0	0.0111934	0.274509	0.000756078	3.4394	Uncharacterized protein PF11_0213 GN=PF11_0213 OS=Plasmodium falciparum (isolate 3D7) PE=2 SV=2	hypothetical protein [Trichomonas vaginalis G3]	c17484.graph_c0	0.546706	260.192	0	8.64402	NA	GK15825 [Drosophila willistoni]	c25650.graph_c0
c46586.graph_c0	0	125.904	0	9.58681	Cuticle protein 7 OS=Locusta migratoria (Migratory locust) PE=1 SV=2	AGAP006864-PA [Anopheles gambiae str. PEST]	c25985.graph_c0	0	24.1178	0	8.66327	60S ribosomal protein L15 GN=RpL15 OS=Anopheles gambiae (African malaria mosquito) PE=2 SV=3	60S ribosomal protein L15, putative [Pediculus humanus corporis]	c43683.graph_c0	3.12905	38.6446	2.92961e-06	3.82521	Location of vulva defective 1 (Precursor) GN=lov-1 OS=Caenorhabditis elegans PE=1 SV=4	hypothetical protein CAEBREN_30032 [Caenorhabditis brenneri]	c33995.graph_c0	0	5.03054	0	6.95452	NA	NA	c47792.graph_c0	4.50156	14.5879	2.15785e-05	1.6554	Protein Skeletor, isoforms D/E (Precursor) GN=Skeletor OS=Drosophila melanogaster (Fruit fly) PE=1 SV=3	PREDICTED: similar to AGAP003513-PA [Tribolium castaneum]	c20232.graph_c0	0.159434	3.91001	0.000756078	3.4394	NA	NA	c42836.graph_c0	0.401523	208.412	0	8.64336	Kelch-like protein diablo GN=dbo OS=Culex quinquefasciatus (Southern house mosquito) PE=3 SV=2	PREDICTED: kelch-like protein 10-like [Bombyx mori]	c47437.graph_c0
c45256.graph_c0	0.0222781	24.9515	0	9.58612	GATA zinc finger domain-containing protein 14 GN=gtaN OS=Dictyostelium discoideum (Slime mold) PE=4 SV=1	hypothetical protein TTHERM_00989470 [Tetrahymena thermophila]	c52490.graph_c0	0	4.3491	0	8.65447	NA	NA	c23987.graph_c0	0.172985	2.66145	0.000293315	3.82181	NA	NA	c37989.graph_c0	0	9.57907	0	6.95452	NA	NA	c39289.graph_c1	4997.31	16143.2	0.000150494	1.65417	NA	unknown secreted protein [Riptortus pedestris]	c26325.graph_c0	0.205301	5.03485	0.000756078	3.4394	NA	NA	c17407.graph_c0	0.433667	218.678	0	8.63463	Dynein light chain 1, axonemal GN=DNAL1 OS=Ciona intestinalis (Transparent sea squirt) PE=2 SV=1	dynein light chain, putative [Pediculus humanus corporis]	c33205.graph_c0
c45070.graph_c0	0	32.7681	0	9.57133	Venom serine protease (Precursor) OS=Polistes dominula (European paper wasp) PE=2 SV=1	trypsin-like protease [Ranatra unicolor]	c27205.graph_c0	0	21.3842	0	8.65005	MD-2-related lipid-recognition protein (Precursor) OS=Manduca sexta (Tobacco hawkmoth) PE=1 SV=1	Epididymal secretory protein E1 [Harpegnathos saltator]	c46662.graph_c0	116.625	1388	4.13228e-06	3.81699	Larval cuticle protein A3A OS=Tenebrio molitor (Yellow mealworm beetle) PE=1 SV=1	cuticle protein, putative, partial [Riptortus pedestris]	c25867.graph_c0	0.089499	14.5392	0	6.94492	Myotrophin homolog GN=mtpn OS=Dictyostelium discoideum (Slime mold) PE=3 SV=1	hypothetical protein BRAFLDRAFT_69053 [Branchiostoma floridae]	c45450.graph_c0	2.79704	9.1178	0.000119648	1.6532	Protein commissureless GN=comm OS=Drosophila melanogaster (Fruit fly) PE=1 SV=1	hypothetical protein Phum_PHUM447260 [Pediculus humanus corporis]	c35577.graph_c0	0.192105	4.71125	0.000756078	3.4394	NA	NA	c27143.graph_c0	0	40.7115	1.22125e-15	8.63235	12 kDa FK506-binding protein GN=FK506-bp2 OS=Drosophila melanogaster (Fruit fly) PE=3 SV=2	PREDICTED: similar to FK506-binding protein-like protein [Tribolium castaneum]	c45752.graph_c0
c40683.graph_c1	0.683185	278.283	0	9.56452	Ferritin subunit (Precursor) GN=FERH OS=Aedes aegypti (Yellowfever mosquito) PE=1 SV=2	ferritin-like precursor [Acyrthosiphon pisum]	c25924.graph_c0	0	28.2666	0	8.64561	60S ribosomal protein L10 GN=RpL10 OS=Bombyx mandarina (Wild silk moth) PE=2 SV=1	ribosomal protein L10 [Riptortus pedestris]	c48284.graph_c0	1.44247	19.2168	3.47212e-05	3.81181	NA	merozoite surface protein 1 [Plasmodium vivax]	c34989.graph_c0	0	9.28291	0	6.92802	NA	NA	c44073.graph_c1	4.73017	15.4964	0.000355987	1.65293	NA	NA	c51066.graph_c0	0.140259	3.43976	0.000756078	3.4394	NA	NA	c36578.graph_c0	0.375825	192.952	0	8.62759	NA	NA	c48762.graph_c2
c35649.graph_c0	0	141.04	0	9.54781	NA	NA	c36080.graph_c0	0	47.176	0	8.64561	Pupal cuticle protein (Precursor) GN=PCP OS=Bombyx mori (Silk moth) PE=2 SV=1	pupal cuticle protein precursor [Danaus plexippus]	c34047.graph_c0	16.0811	190.242	1.81388e-06	3.80232	Hemocyte protein-glutamine gamma-glutamyltransferase OS=Tachypleus tridentatus (Japanese horseshoe crab) PE=1 SV=1	Hemocyte protein-glutamine gamma-glutamyltransferase [Camponotus floridanus]	c40561.graph_c0	0	8.01667	0	6.92802	NA	NA	c47289.graph_c1	0.688505	2.24271	0.000250293	1.64775	Plexin-B (Precursor) GN=plexB OS=Drosophila melanogaster (Fruit fly) PE=1 SV=2	PREDICTED: plexin-B-like isoform 2 [Acyrthosiphon pisum]	c52338.graph_c0	0.0717942	1.7607	0.000756078	3.4394	NA	NA	c39060.graph_c0	0.0378059	40.4725	0	8.62725	NA	PREDICTED: uncharacterized protein LOC101742224 [Bombyx mori]	c40447.graph_c1
c34135.graph_c0	0.0833585	49.4482	0	9.53936	Venom serine protease 34 (Precursor) OS=Apis mellifera (Honeybee) PE=2 SV=1	trypsin-like protease [Ranatra unicolor]	c42135.graph_c1	0	10.0493	0	8.64561	NA	conserved hypothetical protein [Riptortus pedestris]	c11676.graph_c0	0.0725426	1.57166	0.00432098	3.78282	NA	NA	c42856.graph_c0	0.146919	18.7685	0	6.9222	Uncharacterized protein T09A5.9 GN=T09A5.9 OS=Caenorhabditis elegans PE=4 SV=1	PREDICTED: centrosomal protein of 97 kDa-like [Acyrthosiphon pisum]	c47158.graph_c0	7.11759	22.9255	2.89037e-05	1.64549	Facilitated trehalose transporter Tret1 GN=Tret1 OS=Bombyx mori (Silk moth) PE=1 SV=1	sugar transporter 13 [Nilaparvata lugens]	c48398.graph_c3	499.46	4603.67	8.38218e-14	3.43528	Uncharacterized protein DDB_G0271670 (Precursor) GN=DDB_G0271670 OS=Dictyostelium discoideum (Slime mold) PE=4 SV=1	PREDICTED: hypothetical protein LOC100161626 isoform 1 [Acyrthosiphon pisum]	c47796.graph_c0	0.420323	206.939	0	8.62632	Trypsin 3A1 (Precursor) GN=AAEL007818 OS=Aedes aegypti (Yellowfever mosquito) PE=2 SV=2	predicted protein [Nematostella vectensis]	c26725.graph_c0
c20976.graph_c0	0.110448	78.8006	0	9.53432	NA	AGAP004851-PA [Anopheles gambiae str. PEST]	c27129.graph_c0	0	40.0432	0	8.64116	60S acidic ribosomal protein P0 GN=RpLP0 OS=Drosophila melanogaster (Fruit fly) PE=1 SV=1	ribosomal protein LP0 [Riptortus pedestris]	c31271.graph_c0	0.0695196	1.50616	0.00432098	3.78282	NA	NA	c46130.graph_c0	0.145603	19.3327	0	6.91862	NA	predicted protein [Nematostella vectensis]	c36855.graph_c0	1.27799	4.24403	0.00970465	1.63873	NA	NA	c42854.graph_c1	2.01541	19.2272	2.32026e-12	3.43095	Serine protease inhibitor dipetalogastin (Precursor; Fragment) OS=Dipetalogaster maximus (Blood-sucking bug) PE=1 SV=2	brasiliensin precursor [Triatoma brasiliensis]	c25113.graph_c1	0	21.0805	1.22125e-15	8.62626	Pre-mRNA-splicing factor CWC22 homolog GN=let-858 OS=Caenorhabditis briggsae PE=3 SV=2	hypothetical protein YQE_06596, partial [Dendroctonus ponderosae]	c26076.graph_c0
c41185.graph_c0	0	100.467	0	9.5057	Formin-B GN=forB OS=Dictyostelium discoideum (Slime mold) PE=1 SV=1	hypothetical protein LOAG_17120 [Loa loa]	c36470.graph_c0	0	21.3553	0	8.6367	Probable Bax inhibitor 1 GN=CG7188 OS=Drosophila melanogaster (Fruit fly) PE=2 SV=1	testis enhanced gene transcript-like protein [Triatoma infestans]	c38966.graph_c0	0.0743759	1.61137	0.00432098	3.78282	NA	NA	c38495.graph_c0	1.59381	177.072	0	6.91484	NA	NA	c27688.graph_c0	3.94974	12.747	0.000288211	1.63471	NA	NA	c42830.graph_c0	0.0625275	1.04553	0.000100634	3.42615	NA	hypothetical protein SINV_12200 [Solenopsis invicta]	c43668.graph_c0	0	34.7229	1.22125e-15	8.62626	Kinesin-like protein Klp10A GN=Klp10A OS=Drosophila melanogaster (Fruit fly) PE=1 SV=1	mitotic centromere-associated kinesin [Bombyx mori]	c41975.graph_c0
c42700.graph_c0	0.0870449	91.5629	0	9.49571	Ctenidin-1 (Precursor) OS=Cupiennius salei (Wandering spider) PE=1 SV=1	GM10561 [Drosophila sechellia]	c33355.graph_c1	0	24.1712	0	8.63223	Heat shock protein 83 GN=Hsp83 OS=Drosophila auraria (Fruit fly) PE=3 SV=1	heat shock protein 83S1 [Stratiomys singularior]	c40405.graph_c0	0.0765377	1.65821	0.00432098	3.78282	NA	NA	c47485.graph_c0	0	2.23395	0	6.91458	E3 ubiquitin-protein ligase Nedd-4 GN=Nedd4 OS=Drosophila melanogaster (Fruit fly) PE=1 SV=2	PREDICTED: ubiquitin-protein ligase E3C-like [Bombus impatiens]	c41409.graph_c0	2.45734	7.92915	0.000622124	1.62926	NA	NA	c45499.graph_c2	0.196796	3.29065	0.000100634	3.42615	NA	NA	c49295.graph_c0	0	21.6949	1.22125e-15	8.62218	Battenin GN=cln3 OS=Dictyostelium discoideum (Slime mold) PE=3 SV=1	GH14467 [Drosophila grimshawi]	c49180.graph_c1
c34047.graph_c0	0.2323	133.551	0	9.49419	Hemocyte protein-glutamine gamma-glutamyltransferase OS=Tachypleus tridentatus (Japanese horseshoe crab) PE=1 SV=1	Hemocyte protein-glutamine gamma-glutamyltransferase [Camponotus floridanus]	c24178.graph_c0	0	12.8677	0	8.62774	Mitochondrial-processing peptidase subunit beta GN=mppB OS=Dictyostelium discoideum (Slime mold) PE=1 SV=1	PREDICTED: mitochondrial-processing peptidase subunit beta-like [Apis mellifera]	c44205.graph_c0	0.247507	5.36232	0.00432098	3.78282	NA	NA	c35374.graph_c0	0	4.68249	0	6.91458	Trypsin 3A1 (Precursor) GN=AAEL007818 OS=Aedes aegypti (Yellowfever mosquito) PE=2 SV=2	trypsin-1 [Culex quinquefasciatus]	c47589.graph_c2	105.825	336.003	4.85398e-05	1.6287	Probable cytochrome P450 6a13 GN=Cyp6a13 OS=Drosophila melanogaster (Fruit fly) PE=2 SV=1	cytochromeP450 [Riptortus pedestris]	c42493.graph_c0	0.0774306	1.09332	1.8832e-05	3.41833	NA	NA	c39696.graph_c0	0	12.6842	1.22125e-15	8.62218	2-oxoglutarate dehydrogenase, mitochondrial (Precursor) GN=T22B11.5 OS=Caenorhabditis elegans PE=1 SV=2	2-oxoglutarate dehydrogenase, putative [Pediculus humanus corporis]	c21062.graph_c0
c43775.graph_c0	0.108066	111.698	0	9.47042	NA	NA	c42475.graph_c0	0	10.9263	1.11022e-16	8.61871	Protein takeout (Precursor) GN=to OS=Drosophila melanogaster (Fruit fly) PE=2 SV=1	hypothetical protein YQE_06240, partial [Dendroctonus ponderosae]	c60411.graph_c0	0.0503499	1.09084	0.00432098	3.78282	NA	NA	c41128.graph_c0	0.0513815	10.9053	0	6.91369	NA	NA	c48257.graph_c2	11.7696	37.506	5.83887e-05	1.62734	NA	NA	c19423.graph_c0	0.306096	3.68515	1.32973e-06	3.40953	NA	NA	c44532.graph_c0	0	16.8216	1.33227e-15	8.61809	Serine/threonine-protein phosphatase PP1-beta GN=gsp-2 OS=Caenorhabditis elegans PE=2 SV=1	unnamed protein product [Oikopleura dioica]	c44812.graph_c0
c26013.graph_c0	0	56.3507	0	9.46022	Uncharacterized proline-rich protein (Fragment) OS=Owenia fusiformis PE=4 SV=1	proline-rich protein, putative [Ixodes scapularis]	c49413.graph_c0	0	43.3816	1.11022e-16	8.61418	40S ribosomal protein SA OS=Diaphorina citri (Asian citrus psyllid) PE=2 SV=1	RecName: Full=40S ribosomal protein SA	c45841.graph_c0	0.259079	3.41662	6.4941e-05	3.77134	NA	NA	c36608.graph_c0	0.0847883	13.4328	0	6.90884	NA	hypothetical protein CLF_100574 [Clonorchis sinensis]	c50265.graph_c0	5.81843	19.0834	0.00830632	1.62537	NA	NA	c22477.graph_c0	3.79354	36.7722	7.99196e-11	3.4084	NA	NA	c50049.graph_c0	1.02132	465.387	0	8.61783	NA	PREDICTED: hypothetical protein LOC100572183 [Acyrthosiphon pisum]	c47930.graph_c0
c39271.graph_c0	0.266281	133.691	0	9.45635	Uncharacterized proline-rich protein (Fragment) OS=Owenia fusiformis PE=4 SV=1	submaxillary gland androgen-regulated protein 3A, putative [Ixodes scapularis]	c33156.graph_c0	0	21.7142	1.11022e-16	8.61418	60S ribosomal protein L13a GN=RpL13A OS=Spodoptera frugiperda (Fall armyworm) PE=2 SV=1	ribosomal protein L13A [Riptortus pedestris]	c27702.graph_c0	8.00556	93.4182	2.37595e-06	3.77046	NA	NA	c44593.graph_c0	0.250183	28.9655	0	6.90671	Myb-like protein X GN=mybX OS=Dictyostelium discoideum (Slime mold) PE=3 SV=1	pugilistDominant [Culex quinquefasciatus]	c48081.graph_c3	164.903	521.582	5.06391e-05	1.62311	Endocuticle structural glycoprotein SgAbd-2 OS=Schistocerca gregaria (Desert locust) PE=1 SV=1	PREDICTED: similar to cuticular protein 80, RR-1 family (AGAP009878-PA) [Tribolium castaneum]	c49343.graph_c0	1.64168	15.7841	7.02786e-11	3.40071	NA	NA	c40379.graph_c0	0	32.397	1.33227e-15	8.61604	PI-PLC X-box domain-containing protein DDB_G0293730 GN=DDB_G0293730 OS=Dictyostelium discoideum (Slime mold) PE=4 SV=2	PREDICTED: PI-PLC X domain-containing protein 3-like [Bombus terrestris]	c43020.graph_c2
c34773.graph_c0	0	20.4619	0	9.45391	Protein croquemort GN=crq OS=Drosophila melanogaster (Fruit fly) PE=1 SV=2	PREDICTED: scavenger receptor class B member 1-like [Acyrthosiphon pisum]	c22929.graph_c0	0	4.7386	1.11022e-16	8.60963	Fibroin heavy chain (Precursor) GN=FIBH OS=Bombyx mori (Silk moth) PE=1 SV=4	DD5 [Marsupenaeus japonicus]	c42787.graph_c0	0.131233	2.1633	0.0010761	3.76937	Endocuticle structural glycoprotein SgAbd-4 OS=Schistocerca gregaria (Desert locust) PE=1 SV=1	cuticular protein RR-1 motif 32 precursor [Bombyx mori]	c38431.graph_c0	0.1138	17.9717	0	6.90426	NA	conserved hypothetical protein [Pediculus humanus corporis]	c35125.graph_c0	8.03072	25.5576	9.41385e-05	1.62293	NA	hypothetical protein CLF_100574 [Clonorchis sinensis]	c48961.graph_c2	0.962569	8.75354	1.55209e-13	3.39849	Endonuclease GN=pol OS=Drosophila melanogaster (Fruit fly) PE=4 SV=1	PREDICTED: similar to pol polyprotein [Tribolium castaneum]	c37730.graph_c0	0.0487958	51.7443	1.11022e-16	8.61358	Trypsin-7 (Precursor) GN=TRYP7 OS=Anopheles gambiae (African malaria mosquito) PE=2 SV=2	trypsin 2 [Culex quinquefasciatus]	c23661.graph_c0
c46204.graph_c0	0.341835	187.722	0	9.42813	NA	NA	c47926.graph_c1	0.103502	80.436	0	8.60653	Acyl-CoA Delta(11) desaturase OS=Spodoptera littoralis (Egyptian cotton leafworm) PE=1 SV=1	delta(9)-desaturase, putative [Aedes aegypti]	c35181.graph_c0	0.140844	2.07851	0.000406522	3.76272	NA	NA	c44056.graph_c2	2.4349	258.7	0	6.90129	NA	hypothetical protein CLF_100574 [Clonorchis sinensis]	c47589.graph_c0	57.2165	181.031	3.56466e-05	1.6219	Cytochrome P450 6j1 GN=CYP6J1 OS=Blattella germanica (German cockroach) PE=2 SV=1	cytochrome P450 [Aedes aegypti]	c37239.graph_c0	11.2374	102.048	5.31686e-13	3.38552	NA	NA	c44044.graph_c0	0.208925	100.446	0	8.61336	Balbiani ring protein 3 (Precursor) GN=BR3 OS=Chironomus tentans (Midge) PE=2 SV=1	PREDICTED: hypothetical protein LOC100646173 [Bombus terrestris]	c45705.graph_c0
c39161.graph_c0	0	54.4076	0	9.42407	Diuretic hormone class 2 (Precursor) GN=Dh31 OS=Drosophila melanogaster (Fruit fly) PE=3 SV=1	calcitonin-like diuretic hormone prepropeptide variant B [Rhodnius prolixus]	c36289.graph_c0	0	10.0313	1.11022e-16	8.60507	Putative serine protease K12H4.7 (Precursor) GN=K12H4.7 OS=Caenorhabditis elegans PE=3 SV=2	Putative serine protease K12H4.7 [Harpegnathos saltator]	c47760.graph_c0	2.58868	29.7166	2.67904e-06	3.74879	NA	NA	c49449.graph_c0	0.110338	17.314	0	6.89507	NA	NA	c39130.graph_c0	1.93057	6.32471	0.00988754	1.6217	NA	NA	c47152.graph_c3	0.714603	7.3142	1.17006e-08	3.3855	NA	NA	c37670.graph_c0	0.03686	39.0195	1.11022e-16	8.61108	NA	hypothetical protein EAI_08765 [Harpegnathos saltator]	c49034.graph_c1
c46582.graph_c0	1.21885	433.015	0	9.41	Protease inhibitor SGPI-2 (Precursor) OS=Schistocerca gregaria (Desert locust) PE=1 SV=1	PREDICTED: SCO-spondin-like, partial [Bombyx mori]	c50767.graph_c0	0	34.869	1.11022e-16	8.6005	NADH-ubiquinone oxidoreductase chain 3 GN=mt:ND3 OS=Drosophila subobscura (Fruit fly) PE=3 SV=1	NADH dehydrogenase subunit 3 [Agriosphodrus dohrni]	c44214.graph_c0	2.15798	24.9738	3.4405e-06	3.74764	Pheromone-binding protein-related protein 2 (Precursor) GN=Pbprp2 OS=Drosophila melanogaster (Fruit fly) PE=2 SV=2	odorant binding protein 6 [Apolygus lucorum]	c33558.graph_c0	0.067952	9.43257	0	6.88911	Serine/threonine-protein kinase par-1 GN=par-1 OS=Caenorhabditis briggsae PE=3 SV=1	PREDICTED: similar to CG14305 CG14305-PA [Tribolium castaneum]	c47183.graph_c5	2.08239	6.82207	0.00988754	1.6217	NA	NA	c38972.graph_c0	0.190608	2.25227	1.77948e-06	3.38324	Cathepsin L light chain (Precursor) OS=Sarcophaga peregrina (Flesh fly) PE=1 SV=1	PREDICTED: cathepsin L-like [Apis florea]	c34455.graph_c0	0.332446	208.954	0	8.6077	NA	NA	c25273.graph_c0
c22017.graph_c0	0.0497287	49.0247	0	9.40223	Elongation of very long chain fatty acids protein AAEL008004 GN=AAEL008004 OS=Aedes aegypti (Yellowfever mosquito) PE=2 SV=2	elongation of very long chain fatty acids protein, putative [Pediculus humanus corporis]	c45864.graph_c0	0	8.55667	1.11022e-16	8.6005	Probable chitinase 3 (Precursor) GN=Cht3 OS=Drosophila melanogaster (Fruit fly) PE=2 SV=2	PREDICTED: hypothetical protein LOC100160065 [Acyrthosiphon pisum]	c33908.graph_c0	0.491192	5.93782	1.70502e-05	3.73976	NA	NA	c34995.graph_c0	0	3.68883	0	6.88733	NA	GI19857 [Drosophila mojavensis]	c43326.graph_c0	3.40366	10.7742	5.63654e-05	1.61878	Alpha-protein kinase 1 GN=ak1 OS=Dictyostelium discoideum (Slime mold) PE=3 SV=1	PREDICTED: similar to CG32972 CG32972-PB [Tribolium castaneum]	c46618.graph_c1	0.10928	1.76637	0.000151721	3.37944	NA	NA	c20663.graph_c0	0.356287	162.869	0	8.60649	AP2/ERF domain-containing protein PFD0985w GN=PFD0985w OS=Plasmodium falciparum (isolate 3D7) PE=4 SV=2	hypothetical protein CLF_100574 [Clonorchis sinensis]	c50167.graph_c0
c46005.graph_c0	0	19.0699	0	9.3936	Variant-surface-glycoprotein phospholipase C OS=Trypanosoma cruzi PE=3 SV=1	PI-PLC X domain-containing protein 1-like precursor [Apis mellifera]	c51428.graph_c0	0	59.8059	1.11022e-16	8.6005	Tubulin alpha-3 chain GN=alphaTub84D OS=Drosophila melanogaster (Fruit fly) PE=2 SV=1	tubulin subunit alpha [Schistosoma mansoni]	c43528.graph_c1	0.26399	3.26035	3.07916e-05	3.73877	NA	NA	c27241.graph_c0	0.0481789	10.0317	0	6.8862	Trypsin-5 (Precursor) GN=TRYP5 OS=Anopheles gambiae (African malaria mosquito) PE=2 SV=2	PREDICTED: trypsin-3 [Nasonia vitripennis]	c47249.graph_c4	6.7074	21.1984	5.99105e-05	1.61636	NA	NA	c49043.graph_c8	0.0717237	1.15932	0.000151721	3.37944	NA	NA	c41421.graph_c0	0.0353868	25.9814	0	8.60531	NA	conserved hypothetical protein [Pediculus humanus corporis]	c47232.graph_c3
c45608.graph_c0	0	27.9311	0	9.37813	NA	NA	c18178.graph_c0	0	27.3793	1.11022e-16	8.58205	General odorant-binding protein 57c (Precursor) GN=Obp57c OS=Drosophila melanogaster (Fruit fly) PE=2 SV=1	odorant-binding protein RproOBP2 precursor, partial [Rhodnius prolixus]	c24991.graph_c0	0.206017	3.29904	0.00132488	3.72854	NA	NA	c26331.graph_c0	0.0374611	7.76241	0	6.87924	Glycoprotein-N-acetylgalactosamine 3-beta-galactosyltransferase 1 GN=C1GalTA OS=Drosophila melanogaster (Fruit fly) PE=2 SV=1	Glycoprotein-N-acetylgalactosamine 3-beta-galactosyltransferase 1 [Harpegnathos saltator]	c34617.graph_c1	56.654	178.059	5.9736e-05	1.61396	Lysosomal aspartic protease (Precursor) GN=AAEL006169 OS=Aedes aegypti (Yellowfever mosquito) PE=1 SV=2	cathepsin D [Riptortus pedestris]	c37050.graph_c0	4.51783	40.4196	1.77525e-13	3.37747	Glutamate decarboxylase GN=Gad1 OS=Drosophila melanogaster (Fruit fly) PE=2 SV=2	PREDICTED: glutamate decarboxylase-like protein 1-like [Acyrthosiphon pisum]	c32976.graph_c0	0.256027	160.452	0	8.60347	NA	NA	c44255.graph_c0
c43883.graph_c0	0	31.8736	0	9.36921	NA	PREDICTED: similar to CG14275 CG14275-PA [Tribolium castaneum]	c16989.graph_c0	0	18.2503	1.11022e-16	8.57274	60S ribosomal protein L7 GN=RpL7 OS=Drosophila melanogaster (Fruit fly) PE=1 SV=2	ribosomal protein L7 [Riptortus pedestris]	c44183.graph_c0	7.75938	87.0816	3.09053e-06	3.7264	Lysosomal aspartic protease (Precursor) GN=AAEL006169 OS=Aedes aegypti (Yellowfever mosquito) PE=1 SV=2	cathepsin D [Triatoma infestans]	c25784.graph_c0	0	5.91646	0	6.87351	cAMP-dependent protein kinase catalytic subunit GN=Pka-C1 OS=Drosophila melanogaster (Fruit fly) PE=1 SV=3	hypothetical protein YQE_02762, partial [Dendroctonus ponderosae]	c37850.graph_c0	2.21195	6.98773	0.000206453	1.60871	NA	NA	c21585.graph_c0	0.163806	3.83462	0.00122127	3.37637	NA	NA	c27765.graph_c0	0.0776702	56.8836	0	8.6017	NA	PREDICTED: similar to abhydrolase domain containing 11 [Tribolium castaneum]	c47064.graph_c0
c19478.graph_c0	0	13.6617	0	9.3512	NA	NA	c33430.graph_c0	0	37.8419	1.11022e-16	8.56336	Probable salivary secreted peptide (Precursor) OS=Bombus ignitus (Bumblebee) PE=2 SV=1	conserved secreted protein [Oncopeltus fasciatus]	c32194.graph_c0	0.0869064	1.80099	0.00570296	3.72099	NA	PREDICTED: hypothetical protein LOC100679707 [Nasonia vitripennis]	c42975.graph_c0	0.156532	21.4662	0	6.87161	NA	membrane associated RING finger, putative [Pediculus humanus corporis]	c41764.graph_c0	7.75116	24.4606	0.000173938	1.60832	Cuticular protein 47Eg (Precursor) GN=Cpr47Eg OS=Drosophila melanogaster (Fruit fly) PE=1 SV=1	PREDICTED: flexible cuticle protein 12-like [Ceratitis capitata]	c35478.graph_c0	0.0513522	1.20213	0.00122127	3.37637	NA	NA	c50261.graph_c0	0.460537	219.341	0	8.59979	Putative uncharacterized protein DDB_G0267716 GN=DDB_G0267716 OS=Dictyostelium discoideum (Slime mold) PE=4 SV=1	Spectrin beta chain, putative [Pediculus humanus corporis]	c46593.graph_c0
c47360.graph_c0	0.443631	206.276	0	9.34567	Uncharacterized protein DDB_G0286299 GN=DDB_G0286299 OS=Dictyostelium discoideum (Slime mold) PE=4 SV=1	GE20196 [Drosophila yakuba]	c23358.graph_c0	0	16.5095	1.11022e-16	8.56336	NA	unknown secreted protein [Riptortus pedestris]	c14296.graph_c0	0.0685668	1.42093	0.00570296	3.72099	NA	NA	c25871.graph_c0	0	5.72397	0	6.85956	U8 snoRNA-decapping enzyme GN=NUDT16 OS=Homalodisca vitripennis (Glassy-winged sharpshooter) PE=1 SV=1	U8 snoRNA-decapping enzyme [Crassostrea gigas]	c49055.graph_c0	27.2462	85.3433	4.52306e-05	1.60754	Heat shock protein 68 GN=Hsp68 OS=Drosophila melanogaster (Fruit fly) PE=1 SV=1	70 kDa heat shock protein [Lygus hesperus]	c36552.graph_c0	0.15136	3.54327	0.00122127	3.37637	NA	NA	c27445.graph_c0	0.266699	143.907	0	8.59854	Fat body protein 2 GN=Fbp2 OS=Drosophila melanogaster (Fruit fly) PE=2 SV=2	PREDICTED: uncharacterized short-chain type dehydrogenase/reductase y4vI-like [Bombus impatiens]	c39436.graph_c0
c49567.graph_c0	0	151.255	0	9.34439	NA	NA	c38442.graph_c0	0	28.0257	1.11022e-16	8.55865	NA	PREDICTED: counting factor associated protein D-like [Megachile rotundata]	c26807.graph_c0	0.139464	2.89015	0.00570296	3.72099	NA	NA	c39384.graph_c0	0.042895	5.79614	0	6.85034	Dynein assembly factor 1, axonemal homolog GN=dtr OS=Drosophila erecta (Fruit fly) PE=3 SV=1	leucine-rich repeat-containing protein, putative [Pediculus humanus corporis]	c41840.graph_c1	5.20147	16.4454	0.000303755	1.60745	NA	NA	c39763.graph_c0	0.075539	1.76833	0.00122127	3.37637	NA	NA	c41337.graph_c0	1.23369	560.552	0	8.59776	General odorant-binding protein 56h (Precursor) GN=Obp56h OS=Drosophila melanogaster (Fruit fly) PE=2 SV=2	odorant-binding protein 16 [Adelphocoris lineolatus]	c18280.graph_c0
c48735.graph_c0	0	17.9636	0	9.34211	NA	PREDICTED: solute carrier family 46 member 3-like [Bombyx mori]	c38110.graph_c0	0	16.2975	1.11022e-16	8.55865	LAMP family protein lmp-1 (Precursor) GN=lmp-1 OS=Caenorhabditis elegans PE=2 SV=1	hypothetical protein SINV_10017 [Solenopsis invicta]	c31962.graph_c0	0.106973	2.21683	0.00570296	3.72099	NA	NA	c30177.graph_c0	0.481528	65.0659	0	6.85034	NA	NA	c48926.graph_c5	3.25107	10.4682	0.00540625	1.60736	NA	NA	c19879.graph_c0	2.13082	20.4541	6.29321e-10	3.36808	NA	NA	c26615.graph_c0	0.1573	77.2591	0	8.59669	NA	GK10515 [Drosophila willistoni]	c37988.graph_c0
c49281.graph_c0	0	74.2548	0	9.30751	Probable salivary secreted peptide (Precursor) OS=Bombus ignitus (Bumblebee) PE=2 SV=1	conserved secreted protein [Oncopeltus fasciatus]	c49733.graph_c0	0	27.3809	1.11022e-16	8.55393	40S ribosomal protein S14 GN=RpS14b OS=Drosophila melanogaster (Fruit fly) PE=1 SV=1	ribosomal protein S14a [Riptortus pedestris]	c34903.graph_c0	0.0965554	2.00095	0.00570296	3.72099	NA	NA	c33973.graph_c0	0.111183	16.8875	0	6.84821	NA	NA	c44612.graph_c1	1.37402	4.36795	0.000916364	1.60705	NA	NA	c45923.graph_c0	0.104909	1.40335	3.88731e-05	3.34316	NA	NA	c44242.graph_c0	0.51426	252.524	0	8.59635	NA	NA	c48172.graph_c3
c50227.graph_c0	0	24.896	0	9.29579	Venom serine protease 34 (Precursor) OS=Apis mellifera (Honeybee) PE=2 SV=1	serine protease [Panstrongylus megistus]	c11600.graph_c0	0	59.9546	1.11022e-16	8.55393	Heat shock 70 kDa protein cognate 4 OS=Manduca sexta (Tobacco hawkmoth) PE=2 SV=1	heat shock protein cognate 70 [Merizodus soledadinus]	c36142.graph_c0	0.0728595	1.50989	0.00570296	3.72099	NA	NA	c25127.graph_c0	0.0144917	2.92998	0	6.84395	NA	hypothetical protein YQE_06004, partial [Dendroctonus ponderosae]	c48580.graph_c0	51.8742	161.162	6.20515e-05	1.59678	Titin GN=sls OS=Drosophila melanogaster (Fruit fly) PE=1 SV=3	GF18990 [Drosophila ananassae]	c49047.graph_c0	0.829578	11.0972	3.88731e-05	3.34316	NA	NA	c38433.graph_c0	0.0300671	31.4971	1.11022e-16	8.596	MATH and LRR domain-containing protein PFE0570w GN=PFE0570w OS=Plasmodium falciparum (isolate 3D7) PE=2 SV=1	conserved Plasmodium protein [Plasmodium falciparum 3D7]	c35179.graph_c0
c34509.graph_c0	0.0337927	30.9102	0	9.29428	NA	conserved hypothetical protein [Riptortus pedestris]	c49829.graph_c0	0	18.4118	1.11022e-16	8.54919	Probable thioredoxin-2 GN=trx-2 OS=Caenorhabditis elegans PE=2 SV=2	thioredoxin, putative [Riptortus pedestris]	c52835.graph_c0	0.0722284	1.49681	0.00570296	3.72099	NA	NA	c35230.graph_c0	0.0742147	11.2351	0	6.84344	Nuclear migration and anchoring protein unc-84 GN=unc-84 OS=Caenorhabditis elegans PE=1 SV=2	PREDICTED: LOW QUALITY PROTEIN: tetratricopeptide repeat protein 39C-like, partial [Bombus terrestris]	c24503.graph_c0	15.2665	47.8883	0.00034404	1.59631	NA	NA	c48855.graph_c1	0.569824	6.07983	3.70202e-07	3.34275	NA	NA	c38147.graph_c0	0.0323299	33.8081	1.11022e-16	8.59347	NA	hypothetical protein YQE_03468, partial [Dendroctonus ponderosae]	c42061.graph_c0
c34044.graph_c0	0.33999	149.447	0	9.26464	Uncharacterized proline-rich protein (Fragment) OS=Owenia fusiformis PE=4 SV=1	submaxillary gland androgen-regulated protein 3A, putative [Ixodes scapularis]	c40226.graph_c0	0	11.3093	1.11022e-16	8.53487	Lysosomal aspartic protease (Precursor) GN=AAEL006169 OS=Aedes aegypti (Yellowfever mosquito) PE=1 SV=2	aspartate protease cathepsin D [Triatoma infestans]	c48095.graph_c0	78.5726	868.35	7.67772e-06	3.70997	Fibroin heavy chain (Precursor) GN=FIBH OS=Bombyx mori (Silk moth) PE=1 SV=4	PREDICTED: tyrosine-protein phosphatase non-receptor type 23-like [Ceratitis capitata]	c37493.graph_c0	0.0234156	4.71067	0	6.83678	Protein anon-37Cs GN=anon-37Cs OS=Drosophila melanogaster (Fruit fly) PE=2 SV=3	PREDICTED: peroxisomal N(1)-acetyl-spermine/spermidine oxidase-like [Nasonia vitripennis]	c46196.graph_c0	9.87726	30.7744	8.45499e-05	1.59566	NA	NA	c52252.graph_c0	0.377304	4.0257	3.70202e-07	3.34275	NA	NA	c38196.graph_c0	0.105841	60.2274	0	8.59244	Proline dehydrogenase 1, mitochondrial (Precursor) GN=slgA OS=Drosophila melanogaster (Fruit fly) PE=1 SV=2	sluggish A, isoform B [Drosophila melanogaster]	c50734.graph_c0
c48640.graph_c3	0	34.1826	0	9.25279	Nitrophorin-2 (Precursor) OS=Rhodnius prolixus (Triatomid bug) PE=1 SV=1	unnamed protein product [Triatoma dimidiata]	c48166.graph_c0	0	24.727	1.11022e-16	8.53006	Micronuclear linker histone-gamma GN=MLH OS=Tetrahymena thermophila (strain SB210) PE=1 SV=2	GK15899 [Drosophila willistoni]	c23503.graph_c0	0.644005	8.64452	0.000260735	3.7097	NA	NA	c17328.graph_c0	0	10.4535	0	6.83124	NA	PREDICTED: similar to roadblock CG10751-PA [Tribolium castaneum]	c48446.graph_c1	8.02971	25.2537	0.000761825	1.59445	NA	NA	c46765.graph_c1	0.749228	8.21274	1.01728e-06	3.33686	NA	NA	c36411.graph_c0	0.321692	147.371	0	8.589	Heat shock protein 68 GN=Hsp68 OS=Drosophila melanogaster (Fruit fly) PE=1 SV=1	70 kDa heat shock protein [Lygus hesperus]	c39710.graph_c0
c45509.graph_c0	0.260904	87.4824	0	9.2526	Hemocyte protein-glutamine gamma-glutamyltransferase OS=Tachypleus tridentatus (Japanese horseshoe crab) PE=1 SV=1	PREDICTED: hemocyte protein-glutamine gamma-glutamyltransferase-like [Megachile rotundata]	c25135.graph_c0	0	8.8956	1.11022e-16	8.52524	Xaa-Pro dipeptidase GN=pepd OS=Dictyostelium discoideum (Slime mold) PE=1 SV=1	unknown [Dendroctonus ponderosae]	c42242.graph_c0	0.14558	1.95413	0.000260735	3.7097	NA	NA	c33068.graph_c0	0	7.68437	0	6.83124	Venom allergen 5 (Precursor) OS=Lycosa singoriensis (Wolf spider) PE=2 SV=1	PREDICTED: venom allergen 3-like [Nasonia vitripennis]	c47625.graph_c0	9.8557	30.6737	9.00701e-05	1.59385	Probable RNA-directed DNA polymerase from transposon BS GN=RTase OS=Drosophila melanogaster (Fruit fly) PE=2 SV=1	unknown [Pectinophora gossypiella]	c24112.graph_c0	0.403244	4.09555	8.39051e-08	3.33404	NA	NA	c19139.graph_c0	0.484524	220.105	0	8.58785	Tubulin alpha chain OS=Lepidoglyphus destructor (Fodder mite) PE=1 SV=2	alpha-tubulin, partial [Scrobicularia plana]	c25858.graph_c0
c33944.graph_c0	0	83.1036	0	9.2455	NA	NA	c40829.graph_c0	0	17.8349	2.22045e-16	8.51556	NA	unknown secreted protein [Riptortus pedestris]	c46172.graph_c0	8.78356	98.1041	3.60695e-06	3.70811	Acanthoscurrin-1 (Precursor) GN=acantho1 OS=Acanthoscurria gomesiana (Tarantula spider) PE=1 SV=1	hypothetical protein EAI_03498 [Harpegnathos saltator]	c39116.graph_c0	0	8.1888	0	6.83124	NA	NA	c48852.graph_c0	2.2276	6.8676	6.97661e-05	1.58349	Enolase-phosphatase E1 GN=AAEL000109 OS=Aedes aegypti (Yellowfever mosquito) PE=3 SV=1	GK12979 [Drosophila willistoni]	c17184.graph_c0	113.741	971.11	2.69895e-13	3.32327	Larval cuticle protein LCP-22 (Precursor) GN=LCP22 OS=Bombyx mori (Silk moth) PE=2 SV=1	GA15602 [Drosophila pseudoobscura pseudoobscura]	c26290.graph_c1	1.63067	712.92	0	8.58571	Nucleolar protein 58 GN=nop58 OS=Dictyostelium discoideum (Slime mold) PE=3 SV=1	hypothetical protein EAI_05327 [Harpegnathos saltator]	c39893.graph_c0
c48643.graph_c0	9.53759	2678.99	0	9.22213	Troponin T GN=TNT OS=Periplaneta americana (American cockroach) PE=2 SV=1	troponin t, partial [Riptortus pedestris]	c35505.graph_c0	0	11.3604	2.22045e-16	8.51069	Hydroxyacid oxidase GN=haox OS=Dictyostelium discoideum (Slime mold) PE=3 SV=1	GL20092 [Drosophila persimilis]	c34135.graph_c0	8.2859	91.3471	3.90245e-06	3.70251	Venom serine protease 34 (Precursor) OS=Apis mellifera (Honeybee) PE=2 SV=1	trypsin-like protease [Ranatra unicolor]	c47097.graph_c0	0	2.82706	0	6.83124	NA	NA	c48398.graph_c3	1497.11	4603.99	0.000423827	1.58315	Uncharacterized protein DDB_G0271670 (Precursor) GN=DDB_G0271670 OS=Dictyostelium discoideum (Slime mold) PE=4 SV=1	PREDICTED: hypothetical protein LOC100161626 isoform 1 [Acyrthosiphon pisum]	c19478.graph_c0	13.6753	115.939	2.82885e-13	3.31137	NA	NA	c20461.graph_c0	0.117927	122.452	1.11022e-16	8.58331	NA	NA	c34803.graph_c0
c33147.graph_c0	0.0940589	35.4499	0	9.21963	Glycine dehydrogenase [decarboxylating], mitochondrial (Precursor) GN=gcvP OS=Dictyostelium discoideum (Slime mold) PE=3 SV=1	PREDICTED: similar to CG3999 CG3999-PA [Tribolium castaneum]	c50598.graph_c0	0	44.5059	2.22045e-16	8.51069	NA	NA	c47263.graph_c0	0.344757	4.87126	0.00056841	3.7011	Putative uncharacterized transposon-derived protein F52C9.6 GN=F52C9.6 OS=Caenorhabditis elegans PE=5 SV=1	PREDICTED: hypothetical protein LOC100572891 [Acyrthosiphon pisum]	c38522.graph_c0	0.598533	61.6606	0	6.81752	Cytosol aminopeptidase GN=lap OS=Dictyostelium discoideum (Slime mold) PE=1 SV=1	Cytosol aminopeptidase, putative [Pediculus humanus corporis]	c48144.graph_c1	8.11442	25.2163	0.000946942	1.57729	NA	NA	c22730.graph_c0	0.0852378	1.90036	0.0019855	3.31046	NA	NA	c41892.graph_c1	0.24781	120.262	0	8.57938	Micronuclear linker histone-gamma GN=MLH OS=Tetrahymena thermophila (strain SB210) PE=1 SV=2	PDS5-like protein [Trichomonas vaginalis]	c47805.graph_c2
c48314.graph_c0	0	14.463	0	9.21844	NA	PREDICTED: coiled-coil domain-containing protein AGAP005037-like [Nasonia vitripennis]	c26997.graph_c0	0	28.4239	2.22045e-16	8.5058	NA	NA	c45399.graph_c3	0.281237	3.97375	0.00056841	3.7011	NA	NA	c24951.graph_c1	0	8.93196	0	6.81686	E3 ubiquitin-protein ligase HRD1 (Precursor) GN=sip3 OS=Drosophila melanogaster (Fruit fly) PE=1 SV=1	E3 ubiquitin-protein ligase HRD1 [Acromyrmex echinatior]	c46908.graph_c1	9.81086	30.1543	0.000103475	1.57667	NA	NA	c23194.graph_c0	0.0960257	2.14087	0.0019855	3.31046	NA	NA	c30587.graph_c0	0.0736945	53.1254	0	8.57892	NA	NA	c25259.graph_c0
c33787.graph_c0	0.420115	152.065	0	9.21611	Protein lethal(2)essential for life GN=l(2)efl OS=Drosophila melanogaster (Fruit fly) PE=1 SV=1	protein lethal, putative [Pediculus humanus corporis]	c40382.graph_c0	0	11.1769	2.22045e-16	8.47614	NA	PREDICTED: dipeptidase 1-like [Nasonia vitripennis]	c40376.graph_c0	1.9454	21.5829	3.81434e-06	3.69892	Headcase short protein GN=hdc OS=Drosophila melanogaster (Fruit fly) PE=1 SV=2	conserved hypothetical protein [Pediculus humanus corporis]	c49804.graph_c0	0	2.78551	0	6.81686	cAMP-dependent protein kinase catalytic subunit GN=Pka-C1 OS=Drosophila melanogaster (Fruit fly) PE=1 SV=3	PREDICTED: cAMP-dependent protein kinase catalytic subunit-like [Megachile rotundata]	c49268.graph_c0	4.83239	15.1661	0.00504684	1.57568	NA	hypothetical protein IMG5_000900 [Ichthyophthirius multifiliis]	c34324.graph_c0	0.0664082	1.48056	0.0019855	3.31046	NA	NA	c27253.graph_c0	0	15.2004	1.66533e-15	8.57867	Peptide transporter family 1 GN=yin OS=Drosophila melanogaster (Fruit fly) PE=1 SV=2	PREDICTED: peptide transporter family 1-like [Megachile rotundata]	c13229.graph_c0
c38155.graph_c0	0	56.7918	0	9.21097	NA	NA	c25936.graph_c0	0	8.56213	2.22045e-16	8.47113	Probable citrate synthase 2, mitochondrial (Precursor) GN=AAEL011789 OS=Aedes aegypti (Yellowfever mosquito) PE=3 SV=1	citrate synthase [Riptortus pedestris]	c39055.graph_c1	8.08771	89.2989	3.87771e-06	3.69353	NA	NA	c35064.graph_c0	0.0342751	6.75746	0	6.80777	NA	NA	c45871.graph_c0	32.7901	100.232	0.000123115	1.57394	Axoneme-associated protein mst101(2) GN=mst101(2) OS=Drosophila hydei (Fruit fly) PE=1 SV=1	chitin deacetylase-like 5, partial [Papilio polytes]	c39425.graph_c1	0.264307	5.89267	0.0019855	3.31046	NA	NA	c26609.graph_c0	0.0746409	77.2306	1.11022e-16	8.5782	NA	NA	c27184.graph_c0
c40684.graph_c0	0	47.3604	0	9.21097	NA	NA	c39049.graph_c0	0	9.754	2.22045e-16	8.47113	Serine protease snake (Precursor) GN=snk OS=Drosophila melanogaster (Fruit fly) PE=1 SV=2	PREDICTED: serine protease snake-like [Bombus terrestris]	c48013.graph_c2	13.3701	144.786	5.50884e-06	3.67884	NA	NA	c41427.graph_c0	0.027994	4.11117	0	6.79977	Probable malate dehydrogenase, mitochondrial (Precursor) GN=mdh-2 OS=Caenorhabditis elegans PE=3 SV=1	PREDICTED: malate dehydrogenase, mitochondrial-like [Bombus terrestris]	c45796.graph_c0	1.18366	3.69311	0.00452465	1.56932	NA	NA	c39850.graph_c0	0.0897182	2.00025	0.0019855	3.31046	NA	NA	c25478.graph_c0	1.16645	530.242	0	8.57783	NA	NA	c45163.graph_c0
c47150.graph_c1	0.156065	57.8146	0	9.19479	NA	NA	c22903.graph_c1	0	13.6937	2.22045e-16	8.46107	Juvenile hormone epoxide hydrolase 2 GN=EH2 OS=Ctenocephalides felis (Cat flea) PE=2 SV=1	PREDICTED: similar to juvenile hormone epoxide hydrolase [Tribolium castaneum]	c44875.graph_c0	0.331844	3.87608	3.76533e-05	3.67143	Transposable element Tcb1 transposase OS=Caenorhabditis briggsae PE=3 SV=1	hypothetical protein TcasGA2_TC010748 [Tribolium castaneum]	c41440.graph_c0	0	5.86682	0	6.78768	NA	NA	c39736.graph_c0	409.974	1239.23	0.000351376	1.55819	NA	NA	c45777.graph_c1	0.695176	7.74941	4.3284e-06	3.30139	NA	PREDICTED: matrix metalloproteinase-17-like [Acyrthosiphon pisum]	c27674.graph_c0	0	36.8606	1.66533e-15	8.57445	NA	PREDICTED: N-methylpurine-DNA glycosylase-like [Saccoglossus kowalevskii]	c34496.graph_c0
c25672.graph_c0	0	17.3431	0	9.18833	Venom serine protease (Precursor) OS=Polistes dominula (European paper wasp) PE=2 SV=1	trypsin precursor LlSgP4 [Lygus lineolaris]	c41687.graph_c0	0	14.2976	2.22045e-16	8.46107	NA	NA	c36713.graph_c0	0.232099	3.20657	0.000674442	3.66928	NA	NA	c39314.graph_c0	0.0812	15.7638	0	6.78562	NA	NA	c48708.graph_c0	2.09393	6.35161	0.000172589	1.55632	Midasin GN=mdn1 OS=Dictyostelium discoideum (Slime mold) PE=3 SV=2	Midasin [Camponotus floridanus]	c34315.graph_c0	0.219095	2.44234	4.3284e-06	3.30139	NA	NA	c38084.graph_c0	0.162681	82.8918	0	8.57383	NA	hypothetical protein YQE_07867, partial [Dendroctonus ponderosae]	c50334.graph_c0
c37559.graph_c0	0.223914	190.25	0	9.18798	NA	NA	c34220.graph_c0	0	28.3035	4.44089e-16	8.45602	Protease inhibitor SGPI-2 (Precursor) OS=Schistocerca gregaria (Desert locust) PE=1 SV=1	pacifastin light chain precursor [Pacifastacus leniusculus]	c47602.graph_c0	3.71473	40.1135	4.45667e-06	3.66812	Period circadian protein (Fragment) GN=per OS=Drosophila serrata (Fruit fly) PE=3 SV=1	hypothetical protein TcasGA2_TC007270 [Tribolium castaneum]	c46492.graph_c0	0.0235188	3.40663	0	6.77993	DNA ligase 1 GN=lig1 OS=Dictyostelium discoideum (Slime mold) PE=3 SV=1	conserved hypothetical protein [Pediculus humanus corporis]	c42984.graph_c0	2.31801	7.03869	0.000305528	1.5543	Chorion peroxidase (Precursor) GN=Pxt OS=Drosophila melanogaster (Fruit fly) PE=2 SV=3	Chorion peroxidase precursor, putative [Pediculus humanus corporis]	c46962.graph_c0	0.681302	7.59475	4.3284e-06	3.30139	NA	NA	c41090.graph_c0	1.03711	458.006	0	8.57265	Nucleolar protein 58 GN=nop58 OS=Dictyostelium discoideum (Slime mold) PE=3 SV=1	hypothetical protein CLF_100574 [Clonorchis sinensis]	c47159.graph_c0
c43128.graph_c0	0.0800253	67.9125	0	9.18625	NA	NA	c27422.graph_c0	0	24.0511	4.44089e-16	8.43561	60S ribosomal protein L18 GN=RpL18 OS=Timarcha balearica PE=2 SV=1	PREDICTED: 60S ribosomal protein L18-like [Megachile rotundata]	c42012.graph_c0	0.129474	1.67696	0.00034697	3.65893	Endonuclease (Fragment) OS=Nasonia vitripennis (Parasitic wasp) PE=4 SV=1	non-LTR retrotransposon CATS [Bombyx mori]	c33058.graph_c0	0	2.80165	0	6.77287	NA	hypothetical protein CLF_100574 [Clonorchis sinensis]	c47647.graph_c1	1.62435	4.94469	0.000940074	1.55041	Probable RNA-directed DNA polymerase from transposon BS GN=RTase OS=Drosophila melanogaster (Fruit fly) PE=2 SV=1	PREDICTED: hypothetical protein LOC100572891 [Acyrthosiphon pisum]	c49072.graph_c3	0.742481	7.20075	7.41042e-08	3.29054	NA	NA	c18166.graph_c0	0	69.346	1.77636e-15	8.57234	Hybrid signal transduction histidine kinase B GN=dhkB OS=Dictyostelium discoideum (Slime mold) PE=1 SV=1	hybrid histidine kinase DHKB [Dictyostelium discoideum]	c27702.graph_c0
c21974.graph_c0	0	45.4025	0	9.15758	Lysozyme c-1 (Precursor) GN=AGAP007347 OS=Anopheles gambiae (African malaria mosquito) PE=2 SV=2	hypothetical protein TcasGA2_TC010349 [Tribolium castaneum]	c46966.graph_c0	0	6.16063	4.44089e-16	8.4253	NA	NA	c43322.graph_c0	3.87538	42.6377	9.96314e-06	3.65534	Gamete and mating-type specific protein A (Precursor) GN=gmsA OS=Dictyostelium discoideum (Slime mold) PE=2 SV=1	PREDICTED: uncharacterized protein LOC100180429 [Ciona intestinalis]	c40806.graph_c0	1.01152	101.443	0	6.76717	Protein 4.1 homolog GN=cora OS=Drosophila melanogaster (Fruit fly) PE=1 SV=1	hypothetical protein [Trypanosoma brucei brucei strain 927/4 GUTat10.1]	c45836.graph_c0	6.89641	20.7672	0.000143589	1.54802	Uncharacterized protein DDB_G0284459 GN=DDB_G0284459 OS=Dictyostelium discoideum (Slime mold) PE=4 SV=1	paramyosin, putative [Pediculus humanus corporis]	c27832.graph_c0	0.0756999	1.13921	0.000349902	3.28124	Putative UDP-glucuronosyltransferase ugt-58 (Precursor) GN=ugt-58 OS=Caenorhabditis elegans PE=3 SV=2	UDP-glucuronosyltransferase 1-8 precursor, putative [Pediculus humanus corporis]	c17715.graph_c0	0.683264	329.783	0	8.57151	NA	PREDICTED: hypothetical protein [Tribolium castaneum]	c44803.graph_c0
c48194.graph_c1	1.74119	536.877	0	9.14842	NA	NA	c42949.graph_c1	0	14.9336	6.66134e-16	8.40969	Calreticulin (Precursor) GN=crt OS=Bombyx mori (Silk moth) PE=1 SV=1	calreticulin [Rhodnius prolixus]	c40329.graph_c0	0.0909641	1.37097	0.00202959	3.64324	Lipase 1 (Precursor) GN=Lip1 OS=Drosophila melanogaster (Fruit fly) PE=2 SV=2	hypothetical protein SINV_05870 [Solenopsis invicta]	c26233.graph_c0	0	3.13405	0	6.7579	NA	GI21147 [Drosophila mojavensis]	c37561.graph_c0	4.68463	14.1449	0.00054252	1.54336	NA	NA	c47053.graph_c1	0.538887	4.87642	3.25608e-09	3.27674	NA	NA	c25503.graph_c0	0.454237	219.137	0	8.57082	NA	NA	c50089.graph_c0
c45601.graph_c0	0.0205085	11.1617	0	9.14405	Probable multidrug resistance-associated protein lethal(2)03659 GN=l(2)03659 OS=Drosophila melanogaster (Fruit fly) PE=2 SV=3	PREDICTED: multidrug resistance-associated protein 4-like [Megachile rotundata]	c43300.graph_c0	0	12.7011	6.66134e-16	8.40969	23 kDa integral membrane protein OS=Schistosoma mansoni (Blood fluke) PE=2 SV=1	tetraspanin [Ixodes scapularis]	c36114.graph_c0	0.171858	2.59015	0.00202959	3.64324	NA	NA	c34552.graph_c0	0.0387225	7.36162	0	6.75554	Trypsin-1 OS=Astacus astacus (Noble crayfish) PE=1 SV=1	hypothetical accessory gland protein [Gryllus firmus]	c45113.graph_c0	4.62477	13.9761	0.000667206	1.54316	NA	NA	c44209.graph_c1	0.57343	6.26441	5.85053e-06	3.27304	NA	NA	c26897.graph_c0	0	38.473	1.77636e-15	8.57023	Zinc metalloproteinase nas-39 (Precursor) GN=nas-39 OS=Caenorhabditis elegans PE=3 SV=3	zinc metalloproteinase nas-14 [Culex quinquefasciatus]	c41084.graph_c0
c20354.graph_c0	0.322491	130.202	0	9.14206	NA	odorant-binding protein precursor [Rhodnius prolixus]	c32236.graph_c1	0	45.5822	5.55112e-16	8.39919	Fatty acid-binding protein, muscle OS=Schistocerca gregaria (Desert locust) PE=1 SV=2	MPA13-like protein [Lygus lineolaris]	c38773.graph_c0	0.161474	2.43366	0.00202959	3.64324	NA	NA	c44165.graph_c0	0.0297985	4.22632	0	6.74965	Uncharacterized protein DDB_G0271670 (Precursor) GN=DDB_G0271670 OS=Dictyostelium discoideum (Slime mold) PE=4 SV=1	Coiled-coil domain-containing protein 40 [Harpegnathos saltator]	c33706.graph_c0	2.2243	6.78135	0.00389434	1.54118	NA	NA	c38227.graph_c0	0.287609	3.28624	2.34074e-05	3.25233	NA	NA	c26088.graph_c0	0	31.2179	1.77636e-15	8.56811	Trypsin-1 (Precursor) GN=TRYP1 OS=Anopheles gambiae (African malaria mosquito) PE=2 SV=3	unnamed protein product [Oikopleura dioica]	c26788.graph_c0
c47502.graph_c0	0.0590109	19.2119	0	9.13971	Muscle M-line assembly protein unc-89 GN=unc-89 OS=Caenorhabditis elegans PE=1 SV=3	PREDICTED: muscle M-line assembly protein unc-89-like [Acyrthosiphon pisum]	c51408.graph_c0	0	7.87231	5.55112e-16	8.39919	Twitchin GN=unc-22 OS=Caenorhabditis elegans PE=1 SV=3	GH07636p [Drosophila melanogaster]	c44328.graph_c0	0.0801994	1.20873	0.00202959	3.64324	NA	NA	c37250.graph_c0	0	5.68414	0	6.74278	NA	hypothetical protein Phum_PHUM131510 [Pediculus humanus corporis]	c46903.graph_c0	4.12449	12.3349	0.000173657	1.53784	Xanthine dehydrogenase GN=Xdh OS=Drosophila subobscura (Fruit fly) PE=3 SV=1	PREDICTED: aldehyde oxidase 2-like [Apis florea]	c48257.graph_c2	4.53017	37.5034	8.73002e-12	3.24658	NA	NA	c26391.graph_c0	0.0422918	25.8177	0	8.56564	Mesocentin (Precursor) GN=dig-1 OS=Caenorhabditis elegans PE=1 SV=2	PREDICTED: mesocentin-like isoform X6 [Aplysia californica]	c36093.graph_c0
c43037.graph_c0	2.16203	669.09	0	9.13697	NA	NA	c24085.graph_c0	0	7.43238	5.55112e-16	8.39391	NA	unkown protein [Riptortus pedestris]	c44478.graph_c0	0.0925073	1.39422	0.00202959	3.64324	NA	NA	c45146.graph_c0	0	3.27655	0	6.74278	NA	hypothetical protein Phum_PHUM171650 [Pediculus humanus corporis]	c48278.graph_c0	12.8688	38.3314	0.000167752	1.53604	Sodium channel protein para GN=para OS=Drosophila melanogaster (Fruit fly) PE=2 SV=3	voltage-sensitive sodium channel alpha-subunit [Cimex lectularius]	c36547.graph_c0	2.32896	21.1689	2.57262e-08	3.24517	NA	NA	c48306.graph_c0	0.104308	106.106	0	8.55369	NA	PREDICTED: similar to CG15604 CG15604-PA [Tribolium castaneum]	c43101.graph_c0
c20960.graph_c0	0	29.8038	0	9.13144	Zinc metalloproteinase nas-14 (Precursor) GN=nas-14 OS=Caenorhabditis elegans PE=2 SV=2	hypothetical protein KGM_10167 [Danaus plexippus]	c50456.graph_c0	0	12.2452	5.55112e-16	8.38862	NA	NA	c34891.graph_c0	2.91864	31.1779	6.9118e-06	3.63539	Ejaculatory bulb-specific protein 3 (Precursor) GN=PebIII OS=Drosophila melanogaster (Fruit fly) PE=1 SV=2	chemosensory protein 1 [Apolygus lucorum]	c49570.graph_c0	0	6.02742	0	6.74278	NA	PREDICTED: transmembrane protein 136-like isoform X1 [Aplysia californica]	c49310.graph_c0	10.1892	30.4933	0.000293534	1.53542	NA	NA	c33077.graph_c0	0.295497	3.16227	7.92827e-06	3.24413	NA	NA	c43991.graph_c0	0.167838	87.7249	0	8.55264	NA	NA	c43763.graph_c0
c45491.graph_c0	0.0890024	35.5718	0	9.12747	Protein Malvolio GN=Mvl OS=Drosophila melanogaster (Fruit fly) PE=2 SV=2	malvolio protein, partial [Riptortus pedestris]	c43191.graph_c0	0	3.8198	7.77156e-16	8.37796	S-methyl-5&apos;-thioadenosine phosphorylase OS=Aedes aegypti (Yellowfever mosquito) PE=3 SV=1	PREDICTED: purine nucleoside phosphorylase-like isoform X2 [Bombyx mori]	c44735.graph_c0	0.174375	2.21745	0.000401258	3.63286	NA	NA	c20461.graph_c0	0	9.86983	0	6.74278	NA	NA	c48141.graph_c1	2.5813	7.65065	0.000183008	1.52599	Low-density lipoprotein receptor-related protein (Precursor) GN=lrp-1 OS=Caenorhabditis elegans PE=1 SV=1	PREDICTED: hypothetical protein LOC100123288 [Nasonia vitripennis]	c22022.graph_c0	0.0930366	1.97052	0.0032487	3.24139	Acyl-CoA Delta(11) desaturase OS=Spodoptera littoralis (Egyptian cotton leafworm) PE=1 SV=1	PREDICTED: acyl-CoA Delta(11) desaturase-like [Bombus terrestris]	c37064.graph_c0	0	60.9123	1.9984e-15	8.55106	NA	hypothetical protein YQE_09887, partial [Dendroctonus ponderosae]	c27534.graph_c0
c39883.graph_c0	0	17.1322	0	9.11819	NA	peritrophin-like protein 1 [Ctenocephalides felis]	c22731.graph_c0	0	18.8125	7.77156e-16	8.37796	NA	NA	c27386.graph_c0	0.956344	10.4598	1.79251e-05	3.62841	NA	Harpin hrpN, putative [Pediculus humanus corporis]	c42778.graph_c0	0.0523513	9.8473	0	6.74026	Trypsin 5G1 (Precursor) GN=AAEL013712 OS=Aedes aegypti (Yellowfever mosquito) PE=2 SV=2	PREDICTED: chymotrypsin-1 [Nasonia vitripennis]	c36858.graph_c0	5.69728	16.8227	0.000239152	1.51916	Titin GN=sls OS=Drosophila melanogaster (Fruit fly) PE=1 SV=3	hypothetical protein BRAFLDRAFT_63199 [Branchiostoma floridae]	c31116.graph_c0	0.0731122	1.54852	0.0032487	3.24139	Structural maintenance of chromosome protein 3 GN=smc3 OS=Dictyostelium discoideum (Slime mold) PE=3 SV=1	PREDICTED: similar to Muscle-specific protein 300 CG33715-PD [Tribolium castaneum]	c33956.graph_c1	0.428371	200.098	0	8.55049	Probable pseudouridine-5&apos;-monophosphatase GN=Gs1l OS=Drosophila melanogaster (Fruit fly) PE=2 SV=2	GH10332 [Drosophila grimshawi]	c44559.graph_c0
c43777.graph_c0	0.589522	159.955	0	9.09194	Bromodomain-containing protein DDB_G0280777 GN=DDB_G0280777 OS=Dictyostelium discoideum (Slime mold) PE=4 SV=1	hypothetical protein [Plasmodium yoelii yoelii 17XNL]	c27632.graph_c0	0	7.6508	7.77156e-16	8.36723	Serine hydroxymethyltransferase GN=mel-32 OS=Caenorhabditis elegans PE=1 SV=2	hypothetical protein AND_03451 [Anopheles darlingi]	c13077.graph_c0	0.331544	4.37227	0.000956355	3.60344	NA	hypothetical protein EAG_09284 [Camponotus floridanus]	c11515.graph_c0	0.0379435	7.13719	0	6.74026	NA	NA	c48121.graph_c0	6.94251	20.3321	0.00021304	1.51048	Uncharacterized protein DDB_G0274915 GN=DDB_G0274915 OS=Dictyostelium discoideum (Slime mold) PE=4 SV=2	hypothetical protein TcasGA2_TC006727 [Tribolium castaneum]	c16383.graph_c0	0.0668728	1.41637	0.0032487	3.24139	NA	NA	c37882.graph_c0	0.142189	74.084	0	8.54807	NA	hypothetical protein YQE_07327, partial [Dendroctonus ponderosae]	c34804.graph_c0
c46255.graph_c0	0.123764	53.3751	0	9.07971	RNA-directed DNA polymerase from mobile element jockey GN=pol OS=Drosophila melanogaster (Fruit fly) PE=1 SV=1	putative reverse transcriptase [Drosophila simulans]	c12416.graph_c0	0	5.62512	7.77156e-16	8.36723	Boophilin-H2 (Precursor) GN=H2 OS=Rhipicephalus microplus (Cattle tick) PE=1 SV=1	PREDICTED: similar to f-spondin [Tribolium castaneum]	c34231.graph_c0	0.130781	1.72468	0.000956355	3.60344	NA	NA	c38297.graph_c0	0.0848933	9.94827	0	6.73873	Interaptin GN=abpD OS=Dictyostelium discoideum (Slime mold) PE=1 SV=1	conserved hypothetical protein [Pediculus humanus corporis]	c47760.graph_c0	17.8673	52.1943	0.000225488	1.50682	NA	NA	c23096.graph_c0	0.163246	3.45757	0.0032487	3.24139	NA	NA	c50003.graph_c0	0.182216	128.51	0	8.54735	NA	NA	c46539.graph_c3
c27093.graph_c0	0.454985	193.907	0	9.06263	Fibroin heavy chain (Precursor) GN=FIBH OS=Bombyx mori (Silk moth) PE=1 SV=4	merozoite surface protein 2 [Plasmodium falciparum]	c26557.graph_c0	0.244538	109.299	0	8.36229	Cytochrome c oxidase subunit 3 GN=mt:CoIII OS=Aedes aegypti (Yellowfever mosquito) PE=3 SV=1	cytochrome c oxidase subunit III [Solenopsis invicta]	c37021.graph_c0	0.0810438	1.18328	0.00252578	3.59862	Nucleic-acid-binding protein from transposon X-element GN=ORF1 OS=Drosophila melanogaster (Fruit fly) PE=4 SV=1	hypothetical protein TcasGA2_TC001646 [Tribolium castaneum]	c17234.graph_c0	0.0432711	8.09579	0	6.73257	NA	hypothetical protein DAPPUDRAFT_311563 [Daphnia pulex]	c44218.graph_c0	5.39417	15.7751	0.000260191	1.5062	Probable serine/threonine-protein kinase CG32666 GN=CG32666 OS=Drosophila melanogaster (Fruit fly) PE=1 SV=1	PREDICTED: hypothetical protein LOC100165267 [Acyrthosiphon pisum]	c31092.graph_c0	0.0590995	1.25173	0.0032487	3.24139	NA	NA	c35139.graph_c0	0.655324	289.221	0	8.5462	Eukaryotic translation initiation factor 4E GN=eIF-4E OS=Drosophila melanogaster (Fruit fly) PE=1 SV=1	PREDICTED: similar to mRNA cap-binding protein eIF4E [Tribolium castaneum]	c31288.graph_c0
c41179.graph_c0	0.20982	88.3552	0	9.04533	Cuticle protein 18.7 OS=Locusta migratoria (Migratory locust) PE=1 SV=1	RecName: Full=Cuticle protein 18.7; AltName: Full=LmNCP18.7	c33367.graph_c0	0	16.7533	7.77156e-16	8.36183	DnaJ homolog subfamily A member 1 homolog (Precursor) GN=dnaja1 OS=Dictyostelium discoideum (Slime mold) PE=3 SV=1	DnaJ-like protein 1 [Danaus plexippus]	c52108.graph_c0	0.332698	4.85757	0.00252578	3.59862	Cuticle protein 18.6, isoform B OS=Locusta migratoria (Migratory locust) PE=1 SV=1	cuticle protein, putative [Riptortus pedestris]	c25102.graph_c0	0	2.63387	0	6.72749	NA	hypothetical protein TcasGA2_TC009345 [Tribolium castaneum]	c47426.graph_c0	11.5281	33.6011	0.000307266	1.50067	NA	NA	c32279.graph_c0	0.0582353	1.23343	0.0032487	3.24139	NA	NA	c40530.graph_c1	0.0872425	61.3688	0	8.54359	Protein anon-37Cs GN=anon-37Cs OS=Drosophila lebanonensis (Fruit fly) PE=3 SV=1	PREDICTED: peroxisomal N(1)-acetyl-spermine/spermidine oxidase-like [Bombus impatiens]	c44238.graph_c0
c19747.graph_c0	0.20355	155.983	0	9.03922	NA	glutathionetransferase [Riptortus pedestris]	c41379.graph_c0	0	21.0262	7.77156e-16	8.36183	NA	NA	c36550.graph_c0	0.132943	1.94104	0.00252578	3.59862	NA	NA	c48872.graph_c1	0	17.5886	0	6.72749	Tubulin alpha-2 chain GN=alphaTub85E OS=Drosophila melanogaster (Fruit fly) PE=1 SV=1	alpha-tubulin [Riftia pachyptila]	c47474.graph_c3	26.669	77.2847	0.000285579	1.49403	Uncharacterized histidine-rich protein DDB_G0274557 (Precursor) GN=DDB_G0274557 OS=Dictyostelium discoideum (Slime mold) PE=4 SV=1	PREDICTED: similar to GA19074-PA [Tribolium castaneum]	c37491.graph_c1	0.133222	2.82165	0.0032487	3.24139	NA	NA	c49721.graph_c0	0.741357	344.406	0	8.54259	NA	hypothetical protein TcasGA2_TC011878 [Tribolium castaneum]	c45705.graph_c1
c43022.graph_c0	0.0882475	44.396	0	9.0307	NA	NA	c43104.graph_c0	0	8.9058	9.99201e-16	8.35097	WD repeat-containing protein 5 homolog GN=wdr5 OS=Dictyostelium discoideum (Slime mold) PE=3 SV=1	notchless [Danaus plexippus]	c42265.graph_c2	0.203918	2.9773	0.00252578	3.59862	NA	NA	c25409.graph_c0	0	8.29594	0	6.72749	Mitochondrial inner membrane organizing system protein F54A3.5 GN=F54A3.5 OS=Caenorhabditis elegans PE=3 SV=2	unknown [Dendroctonus ponderosae]	c44949.graph_c0	1.29143	3.78623	0.00274526	1.49357	Fibril-forming collagen alpha chain (Fragment) OS=Riftia pachyptila (Vent tube worm) PE=1 SV=2	PREDICTED: collagen alpha-1(XXII) chain-like isoform 2 [Bombus terrestris]	c40036.graph_c0	0.0465505	0.985942	0.0032487	3.24139	NA	NA	c43772.graph_c0	1.41816	587.02	0	8.54246	NA	NA	c44275.graph_c3
c39993.graph_c0	0.0652761	49.2259	0	9.0161	NA	NA	c13763.graph_c0	0	8.68476	9.99201e-16	8.34552	NA	NA	c49148.graph_c3	0.188551	2.75295	0.00252578	3.59862	NA	NA	c36778.graph_c1	0	7.00149	0	6.72749	NA	NA	c47383.graph_c0	1.58487	4.60833	0.000667992	1.4925	Low-density lipoprotein receptor-related protein (Precursor) GN=lrp-1 OS=Caenorhabditis elegans PE=1 SV=1	lipophorin receptor [Locusta migratoria]	c50123.graph_c0	0.145375	3.07905	0.0032487	3.24139	NA	NA	c21902.graph_c0	0.239705	143.468	0	8.53716	NA	PREDICTED: nuclear migration protein nudC-like [Acyrthosiphon pisum]	c22084.graph_c0
c27603.graph_c1	0	89.3073	0	9.00182	NA	serine protease [Panstrongylus megistus]	c51547.graph_c0	0	5.64088	9.99201e-16	8.34004	Twitchin GN=unc-22 OS=Caenorhabditis elegans PE=1 SV=3	hypothetical protein TcasGA2_TC004721 [Tribolium castaneum]	c50685.graph_c0	0.179423	2.61967	0.00252578	3.59862	NA	NA	c38433.graph_c0	0.026614	4.9258	0	6.71704	MATH and LRR domain-containing protein PFE0570w GN=PFE0570w OS=Plasmodium falciparum (isolate 3D7) PE=2 SV=1	conserved Plasmodium protein [Plasmodium falciparum 3D7]	c48222.graph_c0	1.16096	3.36437	0.000544995	1.48936	Cadherin-87A (Precursor) GN=Cad87A OS=Drosophila melanogaster (Fruit fly) PE=1 SV=4	PREDICTED: protocadherin Fat 4-like [Acyrthosiphon pisum]	c52545.graph_c0	0.0776247	1.6441	0.0032487	3.24139	NA	NA	c41679.graph_c0	0	29.4852	2.22045e-15	8.5338	Probable C-terminal domain small phosphatase GN=fcpA OS=Dictyostelium discoideum (Slime mold) PE=3 SV=1	phosphatase [Plasmodium cynomolgi strain B]	c42672.graph_c0
c17184.graph_c0	0.280908	113.628	0	8.98736	Larval cuticle protein LCP-22 (Precursor) GN=LCP22 OS=Bombyx mori (Silk moth) PE=2 SV=1	GA15602 [Drosophila pseudoobscura pseudoobscura]	c22197.graph_c0	0	7.10868	9.99201e-16	8.34004	NA	hypothetical protein Phum_PHUM407130 [Pediculus humanus corporis]	c33333.graph_c0	21.1225	215.467	8.25091e-06	3.58992	Pheromone-binding protein 2 (Precursor) OS=Antheraea pernyi (Chinese oak silk moth) PE=2 SV=1	odorant-binding protein RproOBP2 precursor, partial [Rhodnius prolixus]	c38452.graph_c0	0.199342	22.0567	0	6.71518	Trypsin (Precursor) OS=Phaedon cochleariae (Mustard beetle) PE=2 SV=1	GA23856 [Drosophila pseudoobscura pseudoobscura]	c44433.graph_c0	12.0398	34.8865	0.000610821	1.48849	NA	NA	c42854.graph_c0	2.1443	17.8188	4.81891e-11	3.23377	Serine protease inhibitor dipetalogastin (Precursor; Fragment) OS=Dipetalogaster maximus (Blood-sucking bug) PE=1 SV=2	brasiliensin precursor [Triatoma brasiliensis]	c34351.graph_c0	0.663169	271.368	0	8.53215	FK506-binding protein 5 GN=fkbp5 OS=Dictyostelium discoideum (Slime mold) PE=1 SV=1	viral A-type inclusion protein [Trichomonas vaginalis G3]	c45556.graph_c0
c48127.graph_c0	0	11.8579	0	8.98148	NA	NA	c36625.graph_c0	0	6.15737	9.99201e-16	8.34004	Peptidylglycine alpha-hydroxylating monooxygenase (Precursor) GN=Phm OS=Drosophila melanogaster (Fruit fly) PE=1 SV=2	peptidyl-glycine alpha-amidating monooxygenase 1 precursor, putative [Pediculus humanus corporis]	c24062.graph_c0	2.86849	29.7224	1.34675e-05	3.57828	Pheromone-binding protein-related protein 2 (Precursor) GN=Pbprp2 OS=Drosophila melanogaster (Fruit fly) PE=2 SV=2	odorant-binding protein 1 [Adelphocoris lineolatus]	c46781.graph_c5	0.231511	24.3852	0	6.71495	Nucleic-acid-binding protein from transposon X-element GN=ORF1 OS=Drosophila melanogaster (Fruit fly) PE=4 SV=1	PREDICTED: uncharacterized protein LOC100870692 [Apis florea]	c47355.graph_c0	17.9597	51.539	0.000334559	1.48088	NA	hypothetical protein AaeL_AAEL004188 [Aedes aegypti]	c49567.graph_c0	151.405	1213.71	1.1261e-12	3.23059	NA	NA	c49096.graph_c0	0.174398	86.2714	0	8.53117	MATH and LRR domain-containing protein PFE0570w GN=PFE0570w OS=Plasmodium falciparum (isolate 3D7) PE=2 SV=1	hypothetical protein CLF_100574 [Clonorchis sinensis]	c27709.graph_c0
c45753.graph_c0	0.0771692	31.0058	0	8.97767	Venom phospholipase A1 OS=Vespula squamosa (Southern yellow jacket) PE=1 SV=1	PREDICTED: pancreatic lipase-related protein 1-like isoform 2 [Acyrthosiphon pisum]	c37193.graph_c0	0	32.5991	1.11022e-15	8.33454	Ejaculatory bulb-specific protein 3 (Precursor) GN=PebIII OS=Drosophila melanogaster (Fruit fly) PE=1 SV=2	chemosensory protein 3 [Apolygus lucorum]	c44750.graph_c1	0.821962	8.98145	6.81668e-05	3.57588	NA	NA	c47508.graph_c0	0	2.45045	0	6.71204	Arginyl-tRNANAprotein transferase 1 GN=ate1 OS=Dictyostelium discoideum (Slime mold) PE=3 SV=1	conserved hypothetical protein [Ixodes scapularis]	c48685.graph_c3	5.58423	16.0053	0.000362935	1.47813	Facilitated trehalose transporter Tret1 GN=Tret1 OS=Bombyx mori (Silk moth) PE=1 SV=1	PREDICTED: facilitated trehalose transporter Tret1-like [Acyrthosiphon pisum]	c38666.graph_c0	4.80558	39.6853	3.37338e-11	3.23004	NA	NA	c27545.graph_c0	0.247282	134.521	0	8.52756	NA	PREDICTED: hypothetical protein LOC100574962 [Acyrthosiphon pisum]	c43935.graph_c0
c23606.graph_c0	0.672987	177.875	0	8.97449	Uncharacterized protein DDB_G0271670 (Precursor) GN=DDB_G0271670 OS=Dictyostelium discoideum (Slime mold) PE=4 SV=1	proteophosphoglycan ppg4 [Leishmania major strain Friedlin]	c19039.graph_c1	0	15.726	1.11022e-15	8.33454	Gelsolin (Precursor) GN=Gel OS=Drosophila melanogaster (Fruit fly) PE=1 SV=2	PREDICTED: gelsolin-like isoform 2 [Acyrthosiphon pisum]	c25387.graph_c0	0.348479	4.48617	0.00114304	3.56936	NA	NA	c34497.graph_c0	0	3.39391	0	6.71204	Probable phenylalanineNAtRNA ligase alpha subunit GN=CG2263 OS=Drosophila melanogaster (Fruit fly) PE=2 SV=1	Probable phenylalanyl-tRNA synthetase alpha chain [Harpegnathos saltator]	c48806.graph_c2	77.2638	219.294	0.000680489	1.46694	NA	NA	c35826.graph_c0	0.141463	2.05003	0.000535288	3.22951	Putative uncharacterized protein DDB_G0271982 GN=DDB_G0271982 OS=Dictyostelium discoideum (Slime mold) PE=4 SV=1	hypothetical protein [Monosiga brevicollis MX1]	c42720.graph_c0	0.025989	25.9594	2.22045e-16	8.52743	Chaperonin homolog Hsp-60, mitochondrial (Precursor) GN=hsp-60 OS=Caenorhabditis elegans PE=1 SV=2	PREDICTED: 60 kDa heat shock protein, mitochondrial-like [Amphimedon queenslandica]	c47423.graph_c5
c48194.graph_c0	3.51831	820.121	0	8.95275	Paramyosin, long form GN=Prm OS=Drosophila melanogaster (Fruit fly) PE=1 SV=1	paramyosin, long form [Riptortus pedestris]	c35617.graph_c1	0	12.4447	1.11022e-15	8.32902	Probable nucleosome assembly protein GN=nap1 OS=Dictyostelium discoideum (Slime mold) PE=2 SV=1	PREDICTED: nucleosome assembly protein 1-like 1-like isoform 1 [Apis mellifera]	c41272.graph_c0	0.41956	5.40124	0.00114304	3.56936	NA	NA	c44021.graph_c0	0.0450488	8.20182	0	6.69344	NA	NA	c47305.graph_c0	3.15811	8.98645	0.000899451	1.46222	NA	GI12938 [Drosophila mojavensis]	c38636.graph_c0	0.128357	1.86011	0.000535288	3.22951	NA	NA	c38118.graph_c0	0.160006	86.5283	0	8.51901	Peptidyl-prolyl cis-trans isomerase GN=CYPA OS=Blattella germanica (German cockroach) PE=2 SV=1	PREDICTED: E3 SUMO-protein ligase RanBP2-like [Apis florea]	c15390.graph_c0
c46594.graph_c0	3.35924	859.329	0	8.95153	Glycine-rich protein 3 (Precursor) OS=Pinctada maxima (Silver-lipped pearl oyster) PE=1 SV=1	GJ14488 [Drosophila virilis]	c49537.graph_c0	0	14.473	1.11022e-15	8.32347	Myophilin OS=Echinococcus granulosus PE=2 SV=1	calponin/transgelin [Riptortus pedestris]	c27007.graph_c0	3.70151	37.6896	1.19392e-05	3.56328	Protease inhibitor SGPI-2 (Precursor) OS=Schistocerca gregaria (Desert locust) PE=1 SV=1	pacifastin light chain [Culex quinquefasciatus]	c23840.graph_c0	0.234708	28.3307	0	6.68793	NA	NA	c48174.graph_c1	8.46225	24.0307	0.000617654	1.46206	NA	NA	c41393.graph_c0	1.26561	10.561	1.42728e-10	3.22665	NA	NA	c49777.graph_c0	0.633422	301.174	0	8.51689	Probable cytochrome c oxidase subunit 6B GN=DDB_G0284693 OS=Dictyostelium discoideum (Slime mold) PE=3 SV=1	cytochrome c oxidase subunit 6B1 [Nasonia vitripennis]	c45673.graph_c1
c48790.graph_c0	0	30.0489	0	8.94593	NA	NA	c34510.graph_c0	0	18.482	1.33227e-15	8.31791	Pheromone-binding protein-related protein 2 (Precursor) GN=Pbprp2 OS=Drosophila melanogaster (Fruit fly) PE=2 SV=2	odorant-binding protein 1 [Adelphocoris lineolatus]	c48929.graph_c11	0.64518	7.53598	0.000343777	3.56299	NA	NA	c40037.graph_c0	0	5.51982	0	6.68064	Calmodulin OS=Ciona intestinalis (Transparent sea squirt) PE=2 SV=3	calmodulin [Hyriopsis cumingii]	c47948.graph_c4	12.4411	35.3065	0.000555686	1.46196	NA	ACYPI008213 [Acyrthosiphon pisum]	c44916.graph_c0	0.661328	8.1093	0.000118605	3.2225	Probable splicing factor 3A subunit 1 GN=sf3a1 OS=Dictyostelium discoideum (Slime mold) PE=3 SV=1	PREDICTED: uncharacterized protein LOC575350 [Strongylocentrotus purpuratus]	c41614.graph_c0	0.0216569	21.473	2.22045e-16	8.51679	Uncharacterized protein PFB0145c GN=PFB0145c OS=Plasmodium falciparum (isolate 3D7) PE=2 SV=1	GI19857 [Drosophila mojavensis]	c43062.graph_c0
c40766.graph_c0	0.124699	58.8054	0	8.93749	Cuticle protein 64 OS=Locusta migratoria (Migratory locust) PE=1 SV=2	GJ12636 [Drosophila virilis]	c52424.graph_c0	0	4.40014	1.33227e-15	8.31791	Formyltetrahydrofolate synthetase GN=pug OS=Drosophila melanogaster (Fruit fly) PE=1 SV=4	PREDICTED: c-1-tetrahydrofolate synthase, cytoplasmic-like [Megachile rotundata]	c39055.graph_c0	28.3666	284.075	9.70129e-06	3.56265	NA	NA	c17065.graph_c0	0.0354608	6.34918	0	6.66945	NA	NA	c45187.graph_c0	3.03512	8.63646	0.00176324	1.45777	NA	NA	c51689.graph_c0	0.213777	2.62136	0.000118605	3.2225	NA	NA	c40827.graph_c0	0.00891529	8.83138	2.22045e-16	8.51545	Dynein beta chain, ciliary OS=Heliocidaris crassispina (Sea urchin) PE=1 SV=1	dynein heavy chain [Aedes aegypti]	c37790.graph_c0
c40954.graph_c0	0	31.7111	0	8.93388	NA	NA	c40702.graph_c0	0	16.9769	1.33227e-15	8.31233	NA	hypothetical viral protein [Triatoma infestans]	c36450.graph_c0	55.3024	552.367	1.09328e-05	3.56099	Cuticle protein 18.7 OS=Locusta migratoria (Migratory locust) PE=1 SV=1	GK12364 [Drosophila willistoni]	c37873.graph_c0	0	4.50252	0	6.66468	NA	NA	c44587.graph_c0	160.13	451.334	0.00119546	1.45718	NA	hypothetical protein TcasGA2_TC001176 [Tribolium castaneum]	c41951.graph_c0	0.30912	2.81936	9.76543e-08	3.22154	NA	NA	c39780.graph_c0	0.794491	342.402	0	8.5119	NA	NA	c36000.graph_c0
c17062.graph_c0	0	41.495	0	8.93388	NA	cysteine rich secreted protein [Riptortus pedestris]	c27087.graph_c0	0	11.6864	1.33227e-15	8.31233	NA	salivary protein MYS2 precursor [Triatoma brasiliensis]	c26985.graph_c0	0.634643	6.57596	2.46569e-05	3.55724	NA	NA	c38587.graph_c0	0	3.64153	0	6.66468	NA	NA	c45336.graph_c0	0.719373	2.06494	0.00806832	1.45705	NA	hypothetical protein CLF_100748 [Clonorchis sinensis]	c48288.graph_c5	3.28062	26.8183	2.79827e-11	3.21973	NA	NA	c34995.graph_c0	0.199185	100.962	0	8.50836	NA	GI19857 [Drosophila mojavensis]	c26780.graph_c0
c26373.graph_c0	0.272792	78.6691	0	8.93089	NA	conserved hypothetical protein [Riptortus pedestris]	c38634.graph_c1	0	51.0921	1.55431e-15	8.30672	Arginine kinase OS=Carcinus maenas (Common shore crab) PE=2 SV=1	arginine kinase [Arrhenodes funebris]	c39271.graph_c0	16.0229	159.479	1.03668e-05	3.55404	Uncharacterized proline-rich protein (Fragment) OS=Owenia fusiformis PE=4 SV=1	submaxillary gland androgen-regulated protein 3A, putative [Ixodes scapularis]	c38153.graph_c0	0.0311709	5.54971	0	6.66136	NA	NA	c47918.graph_c0	3.11638	8.85395	0.0020304	1.45476	Endonuclease (Fragment) OS=Nasonia vitripennis (Parasitic wasp) PE=4 SV=1	non-LTR retrotransposon CATS [Danaus plexippus]	c25266.graph_c0	2.12319	18.0328	2.43936e-09	3.21016	NA	NA	c45997.graph_c0	0.0542146	31.8008	0	8.5081	Kinesin-related protein 4 GN=kif4 OS=Dictyostelium discoideum (Slime mold) PE=2 SV=1	conserved hypothetical protein [Pediculus humanus corporis]	c40789.graph_c0
c34322.graph_c0	0	43.0409	0	8.92477	NA	NA	c49615.graph_c0	0	17.9033	1.55431e-15	8.30672	ATP synthase subunit delta, mitochondrial (Precursor) GN=F58F12.1 OS=Caenorhabditis elegans PE=1 SV=1	ACYPI007021 [Acyrthosiphon pisum]	c27136.graph_c0	0.172614	2.43895	0.00315514	3.55257	NA	NA	c26783.graph_c0	0.0768455	10.2033	0	6.6548	UPF0554 protein GN=DDB_G0286581 OS=Dictyostelium discoideum (Slime mold) PE=3 SV=1	conserved hypothetical protein [Riptortus pedestris]	c42605.graph_c0	6.51013	18.3548	0.000704937	1.45181	NA	NA	c48122.graph_c0	1.86541	14.7402	6.33082e-12	3.19298	NA	NA	c37762.graph_c0	0.282927	137.272	0	8.50322	NA	hypothetical protein KGM_13883 [Danaus plexippus]	c44519.graph_c0
c41390.graph_c0	0.0866915	33.5102	0	8.92191	NA	GD18216 [Drosophila simulans]	c24925.graph_c0	0	40.1662	1.44329e-15	8.30109	NA	hypothetical protein TcasGA2_TC002907 [Tribolium castaneum]	c48177.graph_c0	0.282419	3.03275	7.94343e-05	3.55097	Putative 115 kDa protein in type-1 retrotransposable element R1DM OS=Drosophila melanogaster (Fruit fly) PE=4 SV=1	ORF2 [Bombyx mori]	c46772.graph_c0	0	1.44787	0	6.64854	Protein PF14_0175 GN=PF14_0175 OS=Plasmodium falciparum (isolate 3D7) PE=4 SV=1	hypothetical protein DICPUDRAFT_159974 [Dictyostelium purpureum]	c44369.graph_c1	7.05001	19.8404	0.00210704	1.44205	Cytochrome P450 6j1 GN=CYP6J1 OS=Blattella germanica (German cockroach) PE=2 SV=1	cytochromeP450 [Riptortus pedestris]	c47350.graph_c0	0.217277	2.02849	1.00786e-06	3.18784	NA	PREDICTED: uncharacterized protein LOC100198245 [Hydra magnipapillata]	c43564.graph_c0	0	15.2096	2.88658e-15	8.50309	Transient-receptor-potential-like protein GN=trpl OS=Drosophila melanogaster (Fruit fly) PE=1 SV=2	PREDICTED: short transient receptor potential channel 5-like [Bombus terrestris]	c47245.graph_c0
c42186.graph_c0	0	12.6232	0	8.91561	Esterase E4 (Precursor) OS=Myzus persicae (Green peach aphid) PE=1 SV=1	hypothetical protein [Riptortus pedestris]	c27685.graph_c0	0	20.3983	1.44329e-15	8.30109	NA	hypothetical protein BRAFLDRAFT_114732 [Branchiostoma floridae]	c34049.graph_c0	89.362	881.371	1.86097e-05	3.54534	Mite allergen Lep d 7 (Precursor) OS=Lepidoglyphus destructor (Fodder mite) PE=1 SV=1	unknown secreted protein [Riptortus pedestris]	c41825.graph_c0	0	3.13319	0	6.64854	Xaa-Pro dipeptidase GN=pepd OS=Dictyostelium discoideum (Slime mold) PE=1 SV=1	xaa-pro dipeptidase pepd/pepq [Riptortus pedestris]	c33185.graph_c0	33.9106	94.6516	0.000612677	1.44063	NA	NA	c37399.graph_c0	0.316619	3.1177	5.38719e-06	3.18589	NA	hypothetical protein AaeL_AAEL004188 [Aedes aegypti]	c33972.graph_c0	0.146369	73.6255	0	8.49734	NA	PREDICTED: mesocentin-like isoform X6 [Aplysia californica]	c41730.graph_c0
c44806.graph_c0	0	31.2012	0	8.91255	NA	NA	c35633.graph_c0	0	8.46012	1.66533e-15	8.29544	V-type proton ATPase subunit E GN=VHA26 OS=Manduca sexta (Tobacco hawkmoth) PE=2 SV=1	vacuolar ATP synthase subunit e [Riptortus pedestris]	c34106.graph_c0	0.29201	3.35578	0.000391667	3.53985	NA	NA	c26953.graph_c0	0.153309	17.8885	0	6.63915	NA	NA	c35404.graph_c0	19.5705	54.564	0.000644518	1.43849	NA	NA	c46157.graph_c4	0.602339	6.17735	1.46738e-05	3.18449	NA	NA	c39186.graph_c0	0.207137	110.207	0	8.49555	NA	NA	c47240.graph_c0
c49344.graph_c0	0	64.4483	0	8.89712	NA	NA	c45129.graph_c0	0	16.4735	1.66533e-15	8.28977	NA	unknown secreted protein [Riptortus pedestris]	c47975.graph_c0	0.0689239	0.865656	0.00136964	3.53446	Putative 115 kDa protein in type-1 retrotransposable element R1DM OS=Drosophila melanogaster (Fruit fly) PE=4 SV=1	TRAS3 [Bombyx mori]	c47736.graph_c0	0.0404355	5.28755	0	6.63285	DNA ligase 1 GN=lig1 OS=Dictyostelium discoideum (Slime mold) PE=3 SV=1	predicted protein [Naegleria gruberi]	c45499.graph_c7	2.74785	7.69559	0.0033836	1.43229	Putative leucine-rich repeat-containing protein DDB_G0290503 GN=DDB_G0290503 OS=Dictyostelium discoideum (Slime mold) PE=4 SV=1	hypothetical protein DDB_G0289185 [Dictyostelium discoideum AX4]	c36142.graph_c0	0.278395	3.02579	4.61023e-05	3.18261	NA	NA	c41579.graph_c0	1.44155	582.236	0	8.49188	Transcriptional regulator ATRX homolog GN=xnp-1 OS=Caenorhabditis elegans PE=1 SV=1	hypothetical protein CAPTEDRAFT_213743 [Capitella teleta]	c26540.graph_c0
c42296.graph_c0	0.128069	33.9482	0	8.89411	Extracellular domains-containing protein CG31004 (Precursor) GN=CG31004 OS=Drosophila melanogaster (Fruit fly) PE=1 SV=1	PREDICTED: extracellular domains-containing protein CG31004-like [Nasonia vitripennis]	c50631.graph_c0	0	3.49898	1.88738e-15	8.28407	NA	endonuclease-reverse transcriptase [Bombyx mori]	c42191.graph_c0	3.20419	32.2306	2.00757e-05	3.53149	Uncharacterized protein DDB_G0271670 (Precursor) GN=DDB_G0271670 OS=Dictyostelium discoideum (Slime mold) PE=4 SV=1	U88 [Brugia malayi]	c20405.graph_c0	0	8.27411	0	6.63222	NA	conserved hypothetical protein [Pediculus humanus corporis]	c49438.graph_c0	4.51184	12.6696	0.00766513	1.42917	NA	NA	c48699.graph_c0	18.2412	142.23	3.88223e-12	3.18172	NA	NA	c20186.graph_c0	0.182497	105.65	0	8.48916	Bromodomain-containing protein DDB_G0271118 GN=DDB_G0271118 OS=Dictyostelium discoideum (Slime mold) PE=4 SV=1	hypothetical protein LOAG_14156 [Loa loa]	c40669.graph_c0
c41143.graph_c0	0.581827	154.176	0	8.8936	Serine protease inhibitor 3 (Precursor) OS=Schistocerca gregaria (Desert locust) PE=1 SV=1	pacifastin-related serine protease inhibitor precursor [Triatoma infestans]	c48071.graph_c1	0	8.53551	1.88738e-15	8.28407	Probable succinyl-CoA:3-ketoacid coenzyme A transferase, mitochondrial (Precursor) GN=oxct1 OS=Dictyostelium discoideum (Slime mold) PE=3 SV=1	AGAP006096-PA [Anopheles gambiae str. PEST]	c41696.graph_c0	1.7634	17.569	2.4109e-05	3.51447	Pheromone-binding protein-related protein 3 (Precursor) GN=Pbprp3 OS=Drosophila melanogaster (Fruit fly) PE=2 SV=1	antennal protein LAP [Lygus lineolaris]	c39044.graph_c0	0	2.67651	0	6.63222	Lysosomal aspartic protease (Precursor) GN=AAEL006169 OS=Aedes aegypti (Yellowfever mosquito) PE=1 SV=2	cathepsin D [Triatoma infestans]	c47255.graph_c2	19.6557	54.254	0.00105008	1.42649	ABC transporter G family member 20 GN=abcG20 OS=Dictyostelium discoideum (Slime mold) PE=3 SV=1	PREDICTED: ABC transporter G family member 23-like [Acyrthosiphon pisum]	c23988.graph_c0	0.218003	2.59217	0.000173359	3.17993	NA	NA	c39823.graph_c0	0.0474062	46.0888	2.22045e-16	8.48848	NA	GG14492 [Drosophila erecta]	c40083.graph_c0
c43214.graph_c0	0	54.4278	0	8.8909	DNA-directed RNA polymerase II subunit RPB1 GN=rpb-1 OS=Caenorhabditis briggsae PE=3 SV=2	RNA polymerase II largest subunit [Zorotypus sp. 154-1]	c46925.graph_c0	0	7.21323	1.9984e-15	8.27261	Cytochrome P450 6B4 GN=CYP6B4 OS=Papilio glaucus (Eastern tiger swallowtail butterfly) PE=2 SV=1	cytochromeP450 [Riptortus pedestris]	c39328.graph_c0	0.0981321	1.34034	0.00395649	3.50501	NA	GJ13325 [Drosophila virilis]	c40718.graph_c0	0	2.25645	0	6.63222	Mesocentin (Precursor) GN=dig-1 OS=Caenorhabditis elegans PE=1 SV=2	PREDICTED: mesocentin-like isoform X6 [Aplysia californica]	c46272.graph_c1	17.2716	47.7272	0.00095487	1.42364	NA	NA	c23200.graph_c0	3.05297	26.2537	3.98015e-08	3.17759	NA	NA	c23364.graph_c0	0.228727	132.273	0	8.48763	Ejaculatory bulb-specific protein 3 (Precursor) GN=PebIII OS=Drosophila melanogaster (Fruit fly) PE=1 SV=2	Ejaculatory bulb-specific protein 3 [Camponotus floridanus]	c46593.graph_c1
c37963.graph_c0	0	51.16	0	8.88465	NA	diptericin [Rhodnius prolixus]	c23170.graph_c0	0	13.9297	2.22045e-15	8.26685	Salivary glue protein Sgs-3 (Precursor) GN=Sgs3 OS=Drosophila melanogaster (Fruit fly) PE=2 SV=1	hypothetical protein [Riptortus pedestris]	c36329.graph_c0	0.141595	1.93398	0.00395649	3.50501	NA	NA	c46966.graph_c0	0	1.82698	0	6.63222	NA	NA	c40210.graph_c0	2.47331	6.88652	0.00420039	1.42307	NA	NA	c27489.graph_c0	0.0836497	1.1656	0.000822945	3.17585	NA	NA	c25656.graph_c0	0.0962545	50.77	0	8.48305	NA	WD repeat-containing protein 38 [Acromyrmex echinatior]	c48843.graph_c0
c45191.graph_c0	4.05116	895.863	0	8.86361	Gelsolin (Precursor) GN=Gel OS=Drosophila melanogaster (Fruit fly) PE=1 SV=2	PREDICTED: gelsolin-like isoform 1 [Acyrthosiphon pisum]	c39458.graph_c0	0	13.0954	2.22045e-15	8.26685	Phospholipase A1 OS=Vespula germanica (German yellow jacket) PE=2 SV=1	PREDICTED: pancreatic lipase-related protein 2-like [Nasonia vitripennis]	c46765.graph_c1	0.261444	3.57094	0.00395649	3.50501	NA	NA	c42345.graph_c0	0	7.98682	0	6.61571	NA	NA	c40308.graph_c0	4.60071	12.7831	0.00719566	1.41602	NA	NA	c27713.graph_c0	0.223478	3.114	0.000822945	3.17585	NA	NA	c17665.graph_c0	0.391952	225.827	0	8.48228	NA	NA	c44490.graph_c0
c23381.graph_c0	0	39.2154	0	8.85621	NA	NA	c35938.graph_c1	0	54.9518	2.22045e-15	8.26685	Heat shock 70 kDa protein cognate 4 OS=Manduca sexta (Tobacco hawkmoth) PE=2 SV=1	heat shock cognate 70, partial [Bicyclus anynana]	c40418.graph_c1	14.548	141.518	1.59861e-05	3.50301	NA	NA	c26172.graph_c0	0.082456	10.6165	0	6.61056	Uncharacterized protein PF11_0207 GN=PF11_0207 OS=Plasmodium falciparum (isolate 3D7) PE=4 SV=2	hypothetical protein CLF_100574 [Clonorchis sinensis]	c44819.graph_c2	114.91	314.522	0.00215556	1.41486	Tyrosine 3-monooxygenase GN=ple OS=Drosophila melanogaster (Fruit fly) PE=2 SV=2	tyrosine hydroxylase [Papilio polytes]	c29389.graph_c0	0.132632	1.84813	0.000822945	3.17585	NA	NA	c24158.graph_c0	0.689139	306.92	0	8.48174	Histone H1C OS=Chironomus tentans (Midge) PE=3 SV=1	hypothetical protein SINV_05737 [Solenopsis invicta]	c47800.graph_c0
c44475.graph_c0	0.0985147	43.9043	0	8.85603	Putative pyridoxamine 5&apos;-phosphate oxidase GN=F57B9.1 OS=Caenorhabditis elegans PE=3 SV=2	unkown protein [Riptortus pedestris]	c40958.graph_c0	0	7.51356	2.22045e-15	8.26685	Protein Malvolio GN=Mvl OS=Drosophila melanogaster (Fruit fly) PE=2 SV=2	malvolio protein, partial [Riptortus pedestris]	c40015.graph_c0	0.177485	2.17341	0.00164543	3.49869	NA	NA	c38509.graph_c0	0.263739	26.2638	0	6.60422	NA	PREDICTED: hypothetical protein LOC551860 [Apis mellifera]	c47780.graph_c1	2.39678	6.57313	0.000998218	1.41365	Bromodomain-containing protein DDB_G0280777 GN=DDB_G0280777 OS=Dictyostelium discoideum (Slime mold) PE=4 SV=1	PREDICTED: hypothetical protein LOC100164941 [Acyrthosiphon pisum]	c35654.graph_c0	0.251716	3.50747	0.000822945	3.17585	NA	NA	c24416.graph_c0	0.0465772	45.0688	2.22045e-16	8.48166	NA	ubiquinol-cytochrome c reductase iron-sulfur subunit [Riptortus pedestris]	c48351.graph_c0
c41458.graph_c0	0	22.3879	0	8.85301	Dehydrogenase/reductase SDR family protein 7-like GN=AGAP005532 OS=Anopheles gambiae (African malaria mosquito) PE=3 SV=3	oxidoreductase [Triatoma infestans]	c32665.graph_c0	0	4.65729	2.22045e-15	8.26106	Collagen alpha-2(IV) chain (Precursor) OS=Ascaris suum (Pig roundworm) PE=2 SV=1	PREDICTED: collagen alpha-2(IV) chain-like [Megachile rotundata]	c39291.graph_c0	1.1781	12.3458	0.00018257	3.48825	NA	unknown secreted protein [Riptortus pedestris]	c43137.graph_c0	0	5.25406	0	6.59901	NA	hypothetical protein EAI_10718 [Harpegnathos saltator]	c35305.graph_c0	26.3869	72.0183	0.00100607	1.40923	Putative defense protein Hdd11-like (Precursor) OS=Manduca sexta (Tobacco hawkmoth) PE=2 SV=1	salivary secreted protein [Triatoma infestans]	c38213.graph_c0	0.0877989	1.22341	0.000822945	3.17585	NA	NA	c49180.graph_c1	0.0222293	14.9524	0	8.47911	Location of vulva defective 1 (Precursor) GN=lov-1 OS=Caenorhabditis elegans PE=1 SV=4	PREDICTED: hypothetical protein LOC100572286 [Acyrthosiphon pisum]	c47790.graph_c0
c48726.graph_c4	1.383	308.583	0	8.8518	Uncharacterized protein PF11_0207 GN=PF11_0207 OS=Plasmodium falciparum (isolate 3D7) PE=4 SV=2	hypothetical protein CLF_100574 [Clonorchis sinensis]	c39138.graph_c1	0	17.18	2.55351e-15	8.24942	60S ribosomal protein L22 GN=RpL22 OS=Drosophila melanogaster (Fruit fly) PE=1 SV=2	ribosomal protein L23A [Riptortus pedestris]	c45212.graph_c0	25.6615	243.171	1.87889e-05	3.48542	Pupal cuticle protein (Precursor) GN=PCP OS=Bombyx mori (Silk moth) PE=2 SV=1	pupal cuticle protein precursor [Danaus plexippus]	c37166.graph_c0	0	2.11995	0	6.59901	Dynamin-A GN=dymA OS=Dictyostelium discoideum (Slime mold) PE=1 SV=2	hypothetical protein SINV_05827 [Solenopsis invicta]	c40758.graph_c0	13.8037	37.7318	0.00104743	1.40909	NA	NA	c40425.graph_c0	0.270976	3.77584	0.000822945	3.17585	NA	NA	c43626.graph_c0	0.619736	286.45	0	8.47611	Enolase-phosphatase E1 GN=AAEL000109 OS=Aedes aegypti (Yellowfever mosquito) PE=3 SV=1	hypothetical protein CLF_100574 [Clonorchis sinensis]	c38008.graph_c0
c49095.graph_c0	0.101422	44.9423	0	8.84779	Probable serine/threonine-protein kinase kinX GN=kinX OS=Dictyostelium discoideum (Slime mold) PE=3 SV=2	hypothetical protein [Trichomonas vaginalis G3]	c25476.graph_c0	0	16.2075	2.55351e-15	8.24942	NA	NA	c39831.graph_c0	0.158773	1.695	0.000381034	3.46982	NA	NA	c49674.graph_c0	0	9.46992	0	6.59901	NA	NA	c47533.graph_c1	1215.23	3295.55	0.0076717	1.40175	NA	NA	c49267.graph_c0	0.440886	6.14341	0.000822945	3.17585	NA	NA	c34679.graph_c0	0.163506	85.566	0	8.4717	NA	F-box/LRR-repeat protein, putative [Pediculus humanus corporis]	c47039.graph_c0
c35532.graph_c0	0.900107	222.887	0	8.84662	Cuticle protein 21 GN=ACP21 OS=Locusta migratoria (Migratory locust) PE=1 SV=1	cuticle protein, putative [Riptortus pedestris]	c50338.graph_c0	0	24.6889	2.55351e-15	8.24942	NA	NA	c48883.graph_c0	0.257009	2.59041	0.000137796	3.46023	RNA-directed DNA polymerase from mobile element jockey GN=jockey\pol OS=Drosophila funebris (Fruit fly) PE=1 SV=1	endonuclease-reverse transcriptase [Schistosoma japonicum]	c27704.graph_c0	0.0607095	10.2592	0	6.58646	Small nuclear ribonucleoprotein Sm D3 GN=SmD3 OS=Drosophila melanogaster (Fruit fly) PE=1 SV=1	PREDICTED: small nuclear ribonucleoprotein Sm D3-like [Ceratitis capitata]	c40542.graph_c0	6.36718	17.2917	0.00198676	1.39578	Eukaryotic translation initiation factor 4E OS=Aplysia californica (California sea hare) PE=1 SV=1	eukaryotic translation initiation factor 4E [Aplysia californica]	c51137.graph_c0	0.597998	8.33265	0.000822945	3.17585	NA	NA	c18669.graph_c0	0.329361	162.344	0	8.46808	NA	expressed hypothetical protein [Trichoplax adhaerens]	c48061.graph_c0
c49497.graph_c0	0	41.6966	0	8.84016	Putative odorant-binding protein A10 (Precursor) GN=a10 OS=Drosophila melanogaster (Fruit fly) PE=1 SV=2	chemosensory protein 4 [Adelphocoris lineolatus]	c34329.graph_c0	0	19.351	2.66454e-15	8.24356	NA	NA	c22763.graph_c0	0.143422	1.89138	0.00498088	3.45583	NA	hypothetical protein CLF_100574 [Clonorchis sinensis]	c45190.graph_c0	0.020593	3.45927	0	6.57789	NA	EF-hand domain-containing protein, putative [Pediculus humanus corporis]	c47578.graph_c0	3.93761	10.7004	0.00375627	1.39213	Putative uncharacterized transposon-derived protein F52C9.6 GN=F52C9.6 OS=Caenorhabditis elegans PE=5 SV=1	endonuclease-reverse transcriptase [Bombyx mori]	c47833.graph_c1	35.3051	272.793	2.99427e-12	3.17456	NA	NA	c18474.graph_c0	0	31.9542	3.66374e-15	8.46718	Trypsin (Precursor; Fragment) OS=Simulium vittatum (Striped black fly) PE=2 SV=1	hypothetical protein AND_08442 [Anopheles darlingi]	c39753.graph_c0
c40754.graph_c0	0.0196488	13.0203	0	8.82982	Nose resistant to fluoxetine protein 6 (Precursor) GN=nrf-6 OS=Caenorhabditis elegans PE=1 SV=3	conserved hypothetical protein [Pediculus humanus corporis]	c49670.graph_c0	0	16.8058	2.88658e-15	8.23768	Lazarillo protein (Precursor) OS=Schistocerca americana (American grasshopper) PE=1 SV=1	Apolipoprotein D [Crassostrea gigas]	c25413.graph_c0	0.128175	1.69032	0.00498088	3.45583	NA	NA	c26743.graph_c0	0.101929	12.8161	0	6.57646	NA	NA	c47874.graph_c0	14.4251	38.9252	0.00129222	1.3911	Zinc finger protein-like 1 homolog GN=zfpl1 OS=Nematostella vectensis (Starlet sea anemone) PE=3 SV=1	zinc finger protein-like 1 homolog [Riptortus pedestris]	c39551.graph_c2	20.3609	158.27	5.6124e-12	3.17428	Endocuticle structural glycoprotein SgAbd-4 OS=Schistocerca gregaria (Desert locust) PE=1 SV=1	PREDICTED: similar to putative cuticle protein CP6 [Tribolium castaneum]	c35054.graph_c0	0.166679	110.967	0	8.46427	NA	PREDICTED: thioredoxin domain containing like [Saccoglossus kowalevskii]	c46258.graph_c0
c42063.graph_c0	0	16.2616	0	8.82393	NA	NA	c27339.graph_c0	0	21.8588	2.88658e-15	8.23768	Probable serine/threonine-protein kinase samkC GN=samkC OS=Dictyostelium discoideum (Slime mold) PE=3 SV=2	TPA: TPA_inf: troponin H isoform 2 [Apis mellifera]	c44174.graph_c0	0.291948	3.85009	0.00498088	3.45583	NA	NA	c40951.graph_c0	0.123684	13.8097	0	6.57575	Uncharacterized protein PF11_0213 GN=PF11_0213 OS=Plasmodium falciparum (isolate 3D7) PE=2 SV=2	hypothetical protein CLF_100574 [Clonorchis sinensis]	c45712.graph_c1	8.19629	21.9963	0.00146886	1.38512	Putative leucine-rich repeat-containing protein DDB_G0290503 GN=DDB_G0290503 OS=Dictyostelium discoideum (Slime mold) PE=4 SV=1	hypothetical protein TcasGA2_TC013627 [Tribolium castaneum]	c48603.graph_c2	560.761	4305.68	1.35897e-11	3.17197	NA	PREDICTED: similar to CG8965 CG8965-PA [Tribolium castaneum]	c37493.graph_c0	0.185176	84.8857	0	8.46418	Protein anon-37Cs GN=anon-37Cs OS=Drosophila melanogaster (Fruit fly) PE=2 SV=3	PREDICTED: peroxisomal N(1)-acetyl-spermine/spermidine oxidase-like [Nasonia vitripennis]	c34611.graph_c0
c41689.graph_c0	0.108911	47.0433	0	8.81097	NA	NA	c45272.graph_c0	0	8.39522	2.88658e-15	8.23768	Caspase Nc subunit 2 (Precursor) GN=Nc OS=Drosophila melanogaster (Fruit fly) PE=1 SV=1	caspase-7 (C14 family) [Schistosoma mansoni]	c51444.graph_c0	0.231781	3.05663	0.00498088	3.45583	NA	NA	c26391.graph_c0	0	1.04179	0	6.56501	Mesocentin (Precursor) GN=dig-1 OS=Caenorhabditis elegans PE=1 SV=2	PREDICTED: mesocentin-like isoform X6 [Aplysia californica]	c48819.graph_c0	4.40249	11.8414	0.00164388	1.38469	Vanin-like protein 1 (Precursor) GN=CG32754 OS=Drosophila melanogaster (Fruit fly) PE=1 SV=1	PREDICTED: vanin-like protein 1-like [Megachile rotundata]	c48699.graph_c1	17.5039	134.728	5.95923e-12	3.16183	Myb-like protein Q GN=mybQ OS=Dictyostelium discoideum (Slime mold) PE=3 SV=1	PREDICTED: platelet binding protein GspB-like [Ceratitis capitata]	c43388.graph_c0	0.525283	257.466	0	8.45999	NA	NA	c48484.graph_c1
c42502.graph_c0	0.152243	42.4474	0	8.78501	Protein henna GN=Hn OS=Drosophila melanogaster (Fruit fly) PE=2 SV=3	Protein henna [Camponotus floridanus]	c46322.graph_c0	0	11.4127	2.9976e-15	8.23177	NA	PREDICTED: hypothetical protein LOC100679814 [Nasonia vitripennis]	c47726.graph_c1	0.257715	2.76745	0.000669204	3.44337	Endonuclease (Fragment) OS=Sciara coprophila (Fungus gnat) PE=4 SV=1	non-LTR retrotransposon CATS [Danaus plexippus]	c18220.graph_c0	0	7.90955	0	6.56501	NA	NA	c47842.graph_c3	10.6289	28.5136	0.00182456	1.38048	NA	NA	c25542.graph_c0	0.980438	8.74346	7.83931e-07	3.14975	NA	NA	c23840.graph_c0	0.26516	150.419	0	8.45988	NA	NA	c44576.graph_c0
c23570.graph_c0	0.0802097	51.5205	0	8.78494	NA	NA	c21668.graph_c0	0	11.8926	2.9976e-15	8.23177	Platelet-activating factor acetylhydrolase homolog 2 GN=paf-2 OS=Caenorhabditis elegans PE=2 SV=2	unkown protein [Riptortus pedestris]	c38440.graph_c0	0.767084	7.52677	0.000111296	3.44056	NA	putative secreted protein [Triatoma infestans]	c26887.graph_c0	0	5.83474	0	6.56501	NA	NA	c44369.graph_c0	7.96068	21.3532	0.0018618	1.38017	Probable cytochrome P450 6a13 GN=Cyp6a13 OS=Drosophila melanogaster (Fruit fly) PE=2 SV=1	cytochromeP450 [Riptortus pedestris]	c25423.graph_c0	0.350323	3.70993	6.50098e-05	3.14644	NA	NA	c34492.graph_c0	0	37.29	3.9968e-15	8.45806	General odorant-binding protein 56d (Precursor) GN=Obp56d OS=Drosophila melanogaster (Fruit fly) PE=1 SV=2	Obp56e [Drosophila yakuba]	c48642.graph_c0
c43573.graph_c0	0.317064	111.066	0	8.77997	NA	conserved hypothetical protein [Culex quinquefasciatus]	c33421.graph_c0	0	8.74102	3.10862e-15	8.22585	Enolase-phosphatase E1 GN=AAEL000109 OS=Aedes aegypti (Yellowfever mosquito) PE=3 SV=1	GF24494 [Drosophila ananassae]	c48173.graph_c0	1.08149	10.2281	4.11559e-05	3.43773	Mariner Mos1 transposase GN=mariner\T OS=Drosophila mauritiana (Fruit fly) PE=1 SV=1	PREDICTED: histone-lysine N-methyltransferase SETMAR-like [Bombus terrestris]	c25511.graph_c0	0.149407	18.6354	0	6.56492	NA	NA	c49099.graph_c0	7.46814	20.0032	0.00168191	1.37917	Probable RNA-directed DNA polymerase from transposon X-element GN=X-element\ORF2 OS=Drosophila melanogaster (Fruit fly) PE=3 SV=1	hypothetical protein TcasGA2_TC002592 [Tribolium castaneum]	c47455.graph_c3	0.771354	7.12455	3.76945e-06	3.1392	NA	NA	c44201.graph_c0	0.067061	44.2455	0	8.45128	Uncharacterized protein PFB0765w GN=PFB0765w OS=Plasmodium falciparum (isolate 3D7) PE=4 SV=1	hypothetical protein YQE_08722, partial [Dendroctonus ponderosae]	c50227.graph_c0
c47920.graph_c1	0.34884	92.6861	0	8.77027	Ornithine decarboxylase OS=Trypanosoma brucei brucei PE=1 SV=2	ornithine decarboxylase [Bombyx mori]	c43849.graph_c0	0	18.2571	3.33067e-15	8.21989	NA	NA	c38097.graph_c0	0.460364	5.09537	0.00116707	3.43583	NA	NA	c42180.graph_c0	3.31241	282.194	0	6.56298	Cytosol aminopeptidase GN=lap OS=Dictyostelium discoideum (Slime mold) PE=1 SV=1	GK17945 [Drosophila willistoni]	c49691.graph_c0	9.17129	24.64	0.00695043	1.37256	NA	NA	c23489.graph_c0	256.895	1927.65	8.38751e-12	3.1379	Ejaculatory bulb-specific protein 3 (Precursor) GN=PebIII OS=Drosophila melanogaster (Fruit fly) PE=1 SV=2	chemosensory protein 3 [Apolygus lucorum]	c37629.graph_c0	0.757675	316.034	0	8.44105	General odorant-binding protein 56d (Precursor) GN=Obp56d OS=Drosophila melanogaster (Fruit fly) PE=1 SV=2	odorant-binding protein 6 [Adelphocoris lineolatus]	c42920.graph_c0
c25008.graph_c0	0.38576	106.379	0	8.76915	Endocuticle structural glycoprotein SgAbd-9 OS=Schistocerca gregaria (Desert locust) PE=1 SV=1	RR1 cuticle protein 2 precursor [Acyrthosiphon pisum]	c26608.graph_c0	0	43.8765	3.44169e-15	8.21391	Putative odorant-binding protein A10 (Precursor) GN=a10 OS=Drosophila melanogaster (Fruit fly) PE=1 SV=2	chemosensory protein 1 [Euschistus heros]	c46284.graph_c0	7.13539	64.6874	2.74846e-05	3.42085	Hemocyte protein-glutamine gamma-glutamyltransferase OS=Tachypleus tridentatus (Japanese horseshoe crab) PE=1 SV=1	Hemocyte protein-glutamine gamma-glutamyltransferase [Camponotus floridanus]	c36942.graph_c0	0	4.68759	0	6.54771	NA	NA	c38159.graph_c0	17.4298	46.543	0.00248476	1.37217	Cuticle protein 6.4 OS=Locusta migratoria (Migratory locust) PE=1 SV=1	PREDICTED: heterogeneous nuclear ribonucleoprotein A2 homolog 1-like [Ceratitis capitata]	c42412.graph_c0	0.278027	3.20259	0.000254386	3.13607	NA	NA	c37377.graph_c0	0.042036	23.4597	0	8.43635	Putative leucine-rich repeat-containing protein DDB_G0290503 GN=DDB_G0290503 OS=Dictyostelium discoideum (Slime mold) PE=4 SV=1	viral A-type inclusion protein [Trichomonas vaginalis G3]	c33512.graph_c0
c31879.graph_c0	0.579379	166.76	0	8.75757	NA	secreted peptide [Triatoma brasiliensis]	c12280.graph_c0	0	8.09519	3.66374e-15	8.20791	Enolase GN=enol-1 OS=Caenorhabditis elegans PE=1 SV=3	enolase [Riptortus pedestris]	c47350.graph_c0	0.227457	2.2497	0.000296094	3.40564	NA	PREDICTED: uncharacterized protein LOC100198245 [Hydra magnipapillata]	c24794.graph_c0	0.257802	28.1794	0	6.54518	Uncharacterized protein DDB_G0272718 GN=DDB_G0272718 OS=Dictyostelium discoideum (Slime mold) PE=4 SV=1	cuticular protein PxutCPR131 [Papilio xuthus]	c48475.graph_c1	3.00017	8.02823	0.00421637	1.37111	Mariner Mos1 transposase GN=mariner\T OS=Drosophila mauritiana (Fruit fly) PE=1 SV=1	Histone-lysine N-methyltransferase SETMAR [Camponotus floridanus]	c44750.graph_c1	0.235552	2.71332	0.000254386	3.13607	NA	NA	c39897.graph_c0	0.231687	118.266	0	8.43582	NADH-ubiquinone oxidoreductase chain 5 GN=ND5 OS=Trypanosoma brucei brucei PE=3 SV=1	hypothetical protein YQE_06278, partial [Dendroctonus ponderosae]	c48139.graph_c2
c41369.graph_c0	0	69.6855	0	8.7537	Cuticle protein 63 OS=Locusta migratoria (Migratory locust) PE=1 SV=1	putative cuticle protein [Danaus plexippus]	c39898.graph_c0	0	25.9086	3.66374e-15	8.20791	NA	hypothetical protein YQE_09126, partial [Dendroctonus ponderosae]	c36683.graph_c0	0.100801	1.28185	0.00629552	3.40491	NA	NA	c44990.graph_c0	0.0256411	2.80273	0	6.54518	NA	PREDICTED: similar to sperm-specific sodium proton exchanger [Tribolium castaneum]	c46511.graph_c0	5.03291	13.3983	0.00338946	1.36593	NA	PREDICTED: SCAN domain-containing protein 3-like [Acyrthosiphon pisum]	c48677.graph_c3	0.910848	7.06136	2.23082e-10	3.13404	NA	NA	c37320.graph_c0	1.03196	421.781	0	8.43545	NA	NA	c46881.graph_c0
c34606.graph_c0	0	29.4598	0	8.7537	NA	PREDICTED: hypothetical protein LOC100164229 [Acyrthosiphon pisum]	c35938.graph_c2	0	47.4997	3.9968e-15	8.20188	Heat shock 70 kDa protein (Fragment) OS=Onchocerca volvulus PE=2 SV=2	heat shock protein 70 [Crassostrea madrasensis]	c45499.graph_c2	0.206017	2.61983	0.00629552	3.40491	NA	NA	c49364.graph_c0	0.102317	12.5047	0	6.53564	Transcriptional regulator ATRX homolog GN=xnp-1 OS=Caenorhabditis elegans PE=1 SV=1	hypothetical protein CLF_100574 [Clonorchis sinensis]	c47468.graph_c0	24.7892	65.4333	0.00194469	1.36006	NA	NA	c26694.graph_c0	5.97762	45.6032	6.95797e-11	3.12694	NA	NA	c38370.graph_c0	1.12472	440.891	0	8.42832	NA	NA	c42277.graph_c1
c47604.graph_c0	0.226004	93.6009	0	8.75038	Circumsporozoite protein (Precursor) OS=Plasmodium falciparum PE=3 SV=1	predicted protein [Nematostella vectensis]	c33394.graph_c1	0	22.4886	3.9968e-15	8.20188	Cuticle protein 7 OS=Blaberus craniifer (Death&apos;s head cockroach) PE=1 SV=1	hypothetical protein DAPPUDRAFT_106124 [Daphnia pulex]	c54699.graph_c0	0.128504	1.63413	0.00629552	3.40491	NA	NA	c36949.graph_c0	0	5.59057	0	6.5302	NA	NA	c44819.graph_c0	123.105	323.763	0.00298991	1.35681	Tyrosine 3-monooxygenase GN=ple OS=Drosophila melanogaster (Fruit fly) PE=2 SV=2	GM13828 [Drosophila sechellia]	c23405.graph_c0	0.0791474	1.05875	0.00127143	3.12013	NA	NA	c36957.graph_c0	0	19.4828	4.77396e-15	8.42802	Putative uncharacterized protein DDB_G0280241 GN=DDB_G0280241 OS=Dictyostelium discoideum (Slime mold) PE=4 SV=1	NA	c42791.graph_c0
c49972.graph_c0	0.0795308	49.7911	0	8.748	NA	NA	c27477.graph_c0	0	23.371	3.9968e-15	8.20188	Tubulin beta-1 chain OS=Glossina morsitans morsitans (Savannah tsetse fly) PE=2 SV=1	TPA: TPA_exp: beta-tubulin [Amblyomma variegatum]	c55382.graph_c0	0.614482	7.81412	0.00629552	3.40491	NA	NA	c37555.graph_c0	0.0522932	8.46876	0	6.52538	NA	NA	c49076.graph_c0	4.03632	10.6329	0.00205597	1.35673	NA	PREDICTED: hypothetical protein LOC100570266 [Acyrthosiphon pisum]	c39582.graph_c0	0.21542	2.88165	0.00127143	3.12013	NA	NA	c37958.graph_c0	0.365517	175.06	0	8.42663	NA	PREDICTED: hypothetical protein LOC100742807 [Bombus impatiens]	c47525.graph_c0
c42798.graph_c1	0.423783	104.374	0	8.73729	Protein takeout (Precursor) GN=to OS=Drosophila melanogaster (Fruit fly) PE=2 SV=1	PREDICTED: protein takeout-like [Acyrthosiphon pisum]	c40179.graph_c1	0	28.8106	4.10783e-15	8.19583	Probable cytochrome c oxidase subunit 6A, mitochondrial (Precursor) GN=tag-174 OS=Caenorhabditis elegans PE=3 SV=1	PREDICTED: similar to CG17280 CG17280-PA [Tribolium castaneum]	c25690.graph_c0	30.3933	268.34	3.785e-05	3.38355	Lazarillo protein (Precursor) OS=Schistocerca americana (American grasshopper) PE=1 SV=1	unknown secreted protein [Riptortus pedestris]	c48281.graph_c0	0.144264	17.4861	0	6.52376	NA	hypothetical protein TcasGA2_TC008391 [Tribolium castaneum]	c35082.graph_c0	135.247	355.662	0.00304106	1.35669	NA	NA	c42723.graph_c0	0.0873176	1.16804	0.00127143	3.12013	NA	NA	c24378.graph_c0	0.285879	124.158	0	8.41927	Myb-like protein X GN=mybX OS=Dictyostelium discoideum (Slime mold) PE=3 SV=1	hypothetical protein CLF_100574 [Clonorchis sinensis]	c40639.graph_c0
c40477.graph_c0	0	47.4336	0	8.73646	NA	diptericin [Rhodnius prolixus]	c47546.graph_c0	0	62.4903	4.10783e-15	8.19583	Digestive cysteine proteinase 2 (Precursor) GN=LCP2 OS=Homarus americanus (American lobster) PE=2 SV=1	PREDICTED: digestive cysteine proteinase 3-like [Metaseiulus occidentalis]	c43467.graph_c0	165.316	1457.2	6.24959e-05	3.38348	Ejaculatory bulb-specific protein 3 (Precursor) GN=PebIII OS=Drosophila melanogaster (Fruit fly) PE=1 SV=2	chemosensory protein 3 [Apolygus lucorum]	c27095.graph_c0	0.0553201	6.67748	0	6.51778	Protein anon-37Cs (Fragment) GN=anon-37Cs OS=Drosophila simulans (Fruit fly) PE=3 SV=1	PREDICTED: spermine oxidase-like [Apis florea]	c45857.graph_c0	15.2615	40.2704	0.00400882	1.35314	NA	NA	c44337.graph_c0	0.0961929	1.28676	0.00127143	3.12013	NA	NA	c50143.graph_c0	0.265753	121.288	0	8.41501	NA	NA	c39841.graph_c0
c33835.graph_c0	0	103.295	0	8.73646	Cuticle protein 64 OS=Locusta migratoria (Migratory locust) PE=1 SV=2	NA	c44944.graph_c0	0	10.6177	4.10783e-15	8.19583	Cytochrome P450 6a2 GN=Cyp6a2 OS=Drosophila melanogaster (Fruit fly) PE=2 SV=2	cytochrome P450 monooxygenase CYP6X1v1 [Lygus lineolaris]	c37037.graph_c0	70.6992	611.138	6.01385e-05	3.35471	NA	NA	c46990.graph_c4	0.0422169	5.09584	0	6.51778	Dynein beta chain, ciliary OS=Tripneustes gratilla (Hawaian sea urchin) PE=1 SV=1	hypothetical protein TcasGA2_TC008640 [Tribolium castaneum]	c46409.graph_c0	12.0836	31.5663	0.00238897	1.34523	Cytochrome P450 6j1 GN=CYP6J1 OS=Blattella germanica (German cockroach) PE=2 SV=1	cytochrome P450 [Locusta migratoria manilensis]	c41526.graph_c0	0.491485	4.46129	4.92508e-06	3.1147	NA	NA	c46273.graph_c0	0.0543745	24.0334	0	8.41162	Uncharacterized protein PFB0145c GN=PFB0145c OS=Plasmodium falciparum (isolate 3D7) PE=2 SV=1	viral A-type inclusion protein [Trichomonas vaginalis G3]	c26201.graph_c0
c40492.graph_c0	0.0960798	59.6635	0	8.73626	Spidroin-1 (Fragment) OS=Nephila clavipes (Golden silk orbweaver) PE=1 SV=3	hypothetical protein G5I_05770 [Acromyrmex echinatior]	c22036.graph_c0	0	10.0553	4.10783e-15	8.19583	NA	conserved hypothetical protein [Riptortus pedestris]	c12644.graph_c0	0.188711	2.31088	0.00798928	3.35213	NA	PREDICTED: uncharacterized protein LOC100901753, partial [Metaseiulus occidentalis]	c41863.graph_c0	0	4.03752	0	6.51247	Fructose-1,6-bisphosphatase GN=fbp OS=Dictyostelium discoideum (Slime mold) PE=3 SV=1	fructose-1,6-bisphosphatase [Bombyx mori]	c44743.graph_c0	17.5395	45.6651	0.00257316	1.34078	Probable WRKY transcription factor protein 1 GN=wrky1 OS=Dictyostelium discoideum (Slime mold) PE=3 SV=2	PREDICTED: similar to GA15493-PA [Tribolium castaneum]	c35214.graph_c0	0.26092	2.69043	9.19669e-05	3.10934	NA	NA	c42975.graph_c0	0.648421	267.316	0	8.40929	NA	membrane associated RING finger, putative [Pediculus humanus corporis]	c22544.graph_c0
c50237.graph_c0	0	106.432	0	8.72602	NA	NA	c36515.graph_c0	0	30.3086	4.44089e-15	8.18975	Cuticle protein AM1199 OS=Cancer pagurus (Rock crab) PE=1 SV=1	PREDICTED: similar to cuticular protein Ld-CP1v1 [Tribolium castaneum]	c49878.graph_c0	0.229128	2.80581	0.00798928	3.35213	NA	NA	c37611.graph_c0	0.133645	14.2497	0	6.50943	NA	AGAP007765-PA [Anopheles gambiae str. PEST]	c42731.graph_c0	8.469	22.0667	0.00267677	1.3402	Probable E3 ubiquitin-protein ligase sinah GN=sinah OS=Drosophila melanogaster (Fruit fly) PE=1 SV=2	PREDICTED: hypothetical protein LOC100680278 [Nasonia vitripennis]	c48339.graph_c2	0.527025	5.43434	9.19669e-05	3.10934	NA	NA	c49402.graph_c0	0	101.145	5.66214e-15	8.40685	Uncharacterized transporter C38C10.2 GN=C38C10.2 OS=Caenorhabditis elegans PE=1 SV=2	hypothetical protein AND_08672 [Anopheles darlingi]	c42321.graph_c0
c44960.graph_c0	0	15.2215	0	8.72602	Muscle M-line assembly protein unc-89 GN=unc-89 OS=Caenorhabditis elegans PE=1 SV=3	Putative cell surface-expressed gene family [Trypanosoma congolense IL3000]	c36749.graph_c0	0	6.20072	4.44089e-15	8.18975	FK506-binding protein 59 GN=FKBP59 OS=Drosophila melanogaster (Fruit fly) PE=1 SV=1	PREDICTED: peptidyl-prolyl cis-trans isomerase FKBP4-like [Megachile rotundata]	c49189.graph_c0	1.73262	16.1575	0.000266876	3.34903	Pupal cuticle protein (Precursor) GN=PCP OS=Bombyx mori (Silk moth) PE=2 SV=1	pupal cuticle protein precursor [Bombyx mori]	c41828.graph_c0	0.0334069	5.34296	0	6.50745	DNA ligase 1 GN=lig1 OS=Dictyostelium discoideum (Slime mold) PE=3 SV=1	hypothetical protein CLF_100574 [Clonorchis sinensis]	c47074.graph_c0	12.0454	31.4544	0.00379262	1.33996	Larval/pupal cuticle protein H1C (Precursor) GN=LPCP-22 OS=Tenebrio molitor (Yellow mealworm beetle) PE=1 SV=2	RecName: Full=Larval/pupal cuticle protein H1C; AltName: Full=TM-PCP H1C; Short=TM-H1C; AltName: Full=TMLPCP-22; Flags: Precursor	c41028.graph_c0	14.2627	104.743	9.83469e-12	3.10181	NA	NA	c45898.graph_c0	0.177168	77.8195	0	8.4026	Uncharacterized protein PF11_0213 GN=PF11_0213 OS=Plasmodium falciparum (isolate 3D7) PE=2 SV=2	GH15405 [Drosophila grimshawi]	c34568.graph_c0
c42832.graph_c0	0	22.2746	0	8.7155	NA	PREDICTED: hypothetical protein LOC100165312 [Acyrthosiphon pisum]	c49982.graph_c0	0	6.44869	4.44089e-15	8.18975	NA	unkown protein, partial [Riptortus pedestris]	c40016.graph_c0	0.23174	2.54674	0.00352171	3.34603	NA	NA	c47192.graph_c0	1.20622	112.03	0	6.5038	NA	NA	c49173.graph_c0	7.56763	19.6479	0.00283641	1.33521	NA	hypothetical protein TcasGA2_TC006914 [Tribolium castaneum]	c41318.graph_c0	1146.28	8353.64	3.36489e-11	3.09649	NA	NA	c38177.graph_c0	0	25.2984	5.88418e-15	8.39972	NA	putative radial spoke head 1-like protein [Danaus plexippus]	c40918.graph_c0
c24062.graph_c0	0.0868839	53.0701	0	8.71249	Pheromone-binding protein-related protein 2 (Precursor) GN=Pbprp2 OS=Drosophila melanogaster (Fruit fly) PE=2 SV=2	odorant-binding protein 1 [Adelphocoris lineolatus]	c33092.graph_c0	0	17.054	4.77396e-15	8.18364	Protease inhibitor SGPI-2 (Precursor) OS=Schistocerca gregaria (Desert locust) PE=1 SV=1	hypothetical protein AND_09044 [Anopheles darlingi]	c45296.graph_c0	99.5212	848.547	6.07847e-05	3.33434	NA	NA	c46070.graph_c0	0.123468	13.0818	0	6.50036	Trypsin 3A1 (Precursor) GN=AAEL007818 OS=Aedes aegypti (Yellowfever mosquito) PE=2 SV=2	trypsin [Ctenocephalides felis]	c48552.graph_c2	15.457	40.0471	0.00281277	1.33333	Histone-lysine N-methyltransferase, H3 lysine-79 specific GN=gpp OS=Drosophila melanogaster (Fruit fly) PE=1 SV=2	PREDICTED: similar to histone h3 methyltransferase [Tribolium castaneum]	c47691.graph_c0	2.11248	15.85	2.20905e-10	3.09489	Luciferin 4-monooxygenase OS=Luciola cruciata (Japanese firefly) PE=1 SV=1	hypothetical protein KGM_16597 [Danaus plexippus]	c49487.graph_c0	0.134972	67.1607	0	8.39903	NA	hypothetical protein LetaoMp15 [Leishmania tarentolae]	c42465.graph_c2
c40427.graph_c0	0	35.4107	0	8.71198	NA	NA	c35066.graph_c0	0	16.9079	4.88498e-15	8.17751	Heat shock 70 kDa protein cognate 3 (Precursor) GN=Hsc70-3 OS=Drosophila melanogaster (Fruit fly) PE=2 SV=2	heat shock cognate 70 kDa isoform II [Diamesa cinerella]	c41334.graph_c0	0.774596	7.01582	0.000186528	3.3331	NA	hypothetical protein CLF_100574 [Clonorchis sinensis]	c34119.graph_c0	0.0872629	10.4015	0	6.4997	NA	NA	c45631.graph_c0	31.9197	82.3053	0.00402124	1.32811	Elongation of very long chain fatty acids protein AAEL008004 GN=AAEL008004 OS=Aedes aegypti (Yellowfever mosquito) PE=2 SV=2	PREDICTED: elongation of very long chain fatty acids protein AAEL008004-like [Nasonia vitripennis]	c38377.graph_c0	0.193838	2.16079	0.000374759	3.09083	NA	NA	c25388.graph_c0	0.927519	375.513	0	8.39805	Glutamic acid-rich protein (Precursor) GN=GARP OS=Plasmodium falciparum (isolate FC27 / Papua New Guinea) PE=4 SV=1	PREDICTED: mitochondrial inner membrane organizing system protein 1-like [Bombyx mori]	c44977.graph_c0
c47339.graph_c3	0.202124	60.4978	0	8.71059	NA	NA	c47299.graph_c0	0	8.24383	4.88498e-15	8.17751	Probable cytochrome P450 6a14 GN=Cyp6a14 OS=Drosophila melanogaster (Fruit fly) PE=3 SV=2	cytochrome P450 monooxygenase CYP6X1v2 [Lygus lineolaris]	c20960.graph_c0	6.0632	51.7255	4.44633e-05	3.32566	Zinc metalloproteinase nas-14 (Precursor) GN=nas-14 OS=Caenorhabditis elegans PE=2 SV=2	hypothetical protein KGM_10167 [Danaus plexippus]	c37558.graph_c0	0	2.5486	0	6.49452	Putative amino acid permease F59B2.2 GN=F59B2.2 OS=Caenorhabditis elegans PE=3 SV=2	PREDICTED: similar to amino acid transporter [Tribolium castaneum]	c46991.graph_c0	4.90494	12.6511	0.00350026	1.32476	Lachesin (Precursor) GN=LAC OS=Schistocerca americana (American grasshopper) PE=1 SV=1	hypothetical protein KGM_14832 [Danaus plexippus]	c46316.graph_c0	0.531475	5.92456	0.000374759	3.09083	NA	NA	c20645.graph_c0	1.12804	434.177	0	8.39743	Nucleolar protein 58 GN=nop58 OS=Dictyostelium discoideum (Slime mold) PE=3 SV=1	hypothetical protein EAI_01038 [Harpegnathos saltator]	c49938.graph_c0
c41373.graph_c0	0.975304	205.327	0	8.7105	GATA zinc finger domain-containing protein 10 GN=gtaJ OS=Dictyostelium discoideum (Slime mold) PE=4 SV=1	conserved hypothetical protein [Pediculus humanus corporis]	c25189.graph_c0	0	33.7768	4.88498e-15	8.17751	Troponin C, isoform 2 GN=TpnC47D OS=Drosophila melanogaster (Fruit fly) PE=2 SV=2	troponin C-like [Acyrthosiphon pisum]	c47803.graph_c0	1.97726	16.7962	4.61079e-05	3.32001	Protein zntD GN=zntD OS=Dictyostelium discoideum (Slime mold) PE=2 SV=1	GH20144 [Drosophila grimshawi]	c41552.graph_c0	0.22676	21.3953	0	6.48574	NA	PREDICTED: hypothetical protein LOC100571577 [Acyrthosiphon pisum]	c48555.graph_c6	9.20784	23.7121	0.00337762	1.32322	Putative fatty acyl-CoA reductase CG5065 GN=CG5065 OS=Drosophila melanogaster (Fruit fly) PE=3 SV=1	PREDICTED: putative fatty acyl-CoA reductase CG5065-like [Nasonia vitripennis]	c33706.graph_c0	0.853743	6.78087	6.3182e-08	3.0829	NA	NA	c25482.graph_c0	0.337714	158.082	0	8.39362	NA	NA	c43154.graph_c0
c47206.graph_c0	0	16.771	0	8.70844	Reticulocyte-binding protein PFD0110w (Precursor) GN=PFD0110w OS=Plasmodium falciparum (isolate 3D7) PE=3 SV=1	235 kDa rhoptry protein [Plasmodium yoelii yoelii 17XNL]	c40578.graph_c0	0	26.8471	4.88498e-15	8.17751	Ferritin subunit (Precursor) GN=FERH OS=Aedes aegypti (Yellowfever mosquito) PE=1 SV=2	ferritin-like precursor [Acyrthosiphon pisum]	c34562.graph_c0	76.0649	642.069	5.22188e-05	3.31704	NA	NA	c38663.graph_c0	0.143123	13.1249	0	6.48549	Probable splicing factor 3A subunit 1 GN=sf3a1 OS=Dictyostelium discoideum (Slime mold) PE=3 SV=1	hypothetical protein TcasGA2_TC006976 [Tribolium castaneum]	c44993.graph_c0	41.9748	106.84	0.00444517	1.30897	Endocuticle structural glycoprotein SgAbd-4 OS=Schistocerca gregaria (Desert locust) PE=1 SV=1	cuticular protein RR-1 motif 33 [Danaus plexippus]	c47662.graph_c2	22.7055	164.855	1.71247e-11	3.08123	Kinesin-related protein 10 GN=kif10 OS=Dictyostelium discoideum (Slime mold) PE=3 SV=1	hypothetical protein LOAG_14957 [Loa loa]	c26193.graph_c0	0.223461	97.5077	0	8.39309	Glutamate dehydrogenase, mitochondrial (Precursor) GN=Gdh OS=Drosophila melanogaster (Fruit fly) PE=1 SV=2	Glutamate dehydrogenase, mitochondrial [Harpegnathos saltator]	c44342.graph_c0
c27329.graph_c0	1.20116	304.147	0	8.70087	NA	NA	c50252.graph_c0	0	10.7217	5.21805e-15	8.17135	V-type proton ATPase catalytic subunit A GN=VhaA OS=Aedes albopictus (Asian tiger mosquito) PE=2 SV=1	V-type proton ATPase catalytic subunit A [Riptortus pedestris]	c49127.graph_c0	0.948723	8.07673	5.55983e-05	3.31138	Endonuclease GN=pol OS=Drosophila melanogaster (Fruit fly) PE=4 SV=1	PREDICTED: similar to pol polyprotein [Tribolium castaneum]	c26290.graph_c1	0.131218	15.4429	0	6.48139	Nucleolar protein 58 GN=nop58 OS=Dictyostelium discoideum (Slime mold) PE=3 SV=1	hypothetical protein EAI_05327 [Harpegnathos saltator]	c48528.graph_c0	8.78715	22.2345	0.00501725	1.30047	Uncharacterized protein DDB_G0292642 GN=DDB_G0292642 OS=Dictyostelium discoideum (Slime mold) PE=4 SV=2	RanBP-type and C3HC4-type zinc finger-containing protein 1 [Harpegnathos saltator]	c39731.graph_c0	0.64192	5.84385	1.71131e-05	3.0757	G8 domain-containing protein DDB_G0286311 (Precursor) GN=DDB_G0286311 OS=Dictyostelium discoideum (Slime mold) PE=3 SV=1	hypothetical protein EAI_08030 [Harpegnathos saltator]	c27358.graph_c0	0.183471	116.245	0	8.39292	NA	NA	c47267.graph_c1
c41450.graph_c0	1.38592	285.766	0	8.69594	NA	NA	c33841.graph_c0	0	9.8772	5.21805e-15	8.17135	NA	hypothetical protein TcasGA2_TC003371 [Tribolium castaneum]	c40399.graph_c0	0.163678	1.65743	0.00224184	3.30985	NA	NA	c38815.graph_c0	0	1.9893	0	6.47635	Facilitated trehalose transporter Tret1 GN=Tret1 OS=Drosophila willistoni (Fruit fly) PE=3 SV=1	PREDICTED: facilitated trehalose transporter Tret1-like [Acyrthosiphon pisum]	c38085.graph_c0	13.2296	33.3597	0.00476568	1.294	NA	PREDICTED: alpha-tocopherol transfer protein-like isoform 1 [Acyrthosiphon pisum]	c47495.graph_c1	0.523566	4.76639	1.71131e-05	3.0757	NA	NA	c22060.graph_c0	0.082119	74.6301	3.33067e-16	8.39136	E3 ubiquitin-protein ligase RING1 GN=Sce OS=Drosophila melanogaster (Fruit fly) PE=1 SV=1	PREDICTED: predicted protein-like [Saccoglossus kowalevskii]	c44375.graph_c0
c35629.graph_c0	1.48855	307.442	0	8.69564	Lazarillo protein (Precursor) OS=Schistocerca americana (American grasshopper) PE=1 SV=1	unknown secreted protein [Riptortus pedestris]	c52077.graph_c0	0	5.04035	5.21805e-15	8.17135	Transferrin (Precursor) OS=Blaberus discoidalis (Tropical cockroach) PE=1 SV=1	Transferrin [Harpegnathos saltator]	c24427.graph_c0	0.139535	1.48963	0.00428975	3.30519	NA	NA	c17618.graph_c0	0	9.61568	0	6.47635	NA	NA	c45094.graph_c1	8.8293	22.1914	0.00530817	1.29035	Facilitated trehalose transporter Tret1 GN=Tret1 OS=Polypedilum vanderplanki (Sleeping chironomid) PE=1 SV=1	PREDICTED: facilitated trehalose transporter Tret1-like [Acyrthosiphon pisum]	c21252.graph_c0	0.868132	6.99751	2.29148e-07	3.07422	NA	NA	c39433.graph_c0	0.53798	216.528	0	8.38957	Nacrein-like protein P1 (Fragment) OS=Mizuhopecten yessoensis (Japanese scallop) PE=1 SV=1	Carbonic anhydrase 1 [Acromyrmex echinatior]	c34429.graph_c1
c37769.graph_c0	0.532654	112.083	0	8.693	Cytochrome P450 6k1 GN=CYP6K1 OS=Blattella germanica (German cockroach) PE=2 SV=1	cytochrome P450 monooxygenase CYP6X1v1 [Lygus lineolaris]	c27191.graph_c0	0	23.0605	5.21805e-15	8.17135	NA	hypothetical protein [Triatoma brasiliensis]	c45218.graph_c0	0.113461	1.0535	0.000724276	3.29622	Endonuclease GN=pol OS=Drosophila melanogaster (Fruit fly) PE=4 SV=1	hypothetical protein TcasGA2_TC006870 [Tribolium castaneum]	c34925.graph_c0	0.0495979	7.73292	0	6.4709	Trypsin-4 (Precursor) GN=TRYP4 OS=Anopheles gambiae (African malaria mosquito) PE=2 SV=2	serine protease 27 precursor [Nasonia vitripennis]	c49095.graph_c0	13.0059	32.668	0.0056168	1.2868	Probable serine/threonine-protein kinase kinX GN=kinX OS=Dictyostelium discoideum (Slime mold) PE=3 SV=2	hypothetical protein [Trichomonas vaginalis G3]	c49819.graph_c0	0.619167	6.2119	0.000130524	3.07127	NA	NA	c33012.graph_c0	0.176777	82.4559	0	8.38852	Tektin-B1 OS=Strongylocentrotus purpuratus (Purple sea urchin) PE=1 SV=1	PREDICTED: similar to GA15915-PA [Tribolium castaneum]	c37871.graph_c0
c45782.graph_c0	0.897335	182.373	0	8.68238	Venom carboxylesterase-6 (Precursor) OS=Apis mellifera (Honeybee) PE=2 SV=1	esterase [Pyrrhocoris apterus]	c46803.graph_c0	0.0516241	29.5759	0	8.16721	Putative UDP-glucuronosyltransferase ugt-50 (Precursor) GN=ugt-50 OS=Caenorhabditis elegans PE=1 SV=2	PREDICTED: UDP-glucuronosyltransferase 2C1-like [Acyrthosiphon pisum]	c45509.graph_c0	13.2217	109.037	8.05018e-05	3.28603	Hemocyte protein-glutamine gamma-glutamyltransferase OS=Tachypleus tridentatus (Japanese horseshoe crab) PE=1 SV=1	PREDICTED: hemocyte protein-glutamine gamma-glutamyltransferase-like [Megachile rotundata]	c25656.graph_c0	0.0426	4.94926	0	6.46285	NA	WD repeat-containing protein 38 [Acromyrmex echinatior]	c48621.graph_c4	4.49728	11.2869	0.00533865	1.28652	Protein timeless GN=tim OS=Drosophila melanogaster (Fruit fly) PE=1 SV=2	timeless [Tribolium castaneum]	c48556.graph_c0	0.676493	5.20698	1.7198e-08	3.06942	Cytochrome P450 4C1 GN=CYP4C1 OS=Blaberus discoidalis (Tropical cockroach) PE=2 SV=1	cytochrome P450 CYP417B1 [Laodelphax striatella]	c45662.graph_c0	0.0975917	61.5193	0	8.38559	NA	NA	c45739.graph_c0
c35275.graph_c0	3.01956	599.882	0	8.67749	Trypsin (Precursor) OS=Phaedon cochleariae (Mustard beetle) PE=2 SV=1	GF11310 [Drosophila ananassae]	c49847.graph_c0	0	26.288	5.66214e-15	8.16517	NA	conserved hypothetical protein [Riptortus pedestris]	c43489.graph_c0	0.136573	1.3122	0.0015633	3.28535	Nucleic-acid-binding protein from transposon X-element GN=ORF1 OS=Drosophila melanogaster (Fruit fly) PE=4 SV=1	PREDICTED: RNA-directed DNA polymerase from mobile element jockey-like [Acyrthosiphon pisum]	c49968.graph_c0	0	3.63866	0	6.45795	Trypsin 5G1 (Precursor) GN=AAEL013712 OS=Aedes aegypti (Yellowfever mosquito) PE=2 SV=2	trypsin, putative [Aedes aegypti]	c48677.graph_c3	2.81482	7.06185	0.00875262	1.28134	NA	NA	c42869.graph_c0	0.133187	1.70739	0.00197391	3.06216	NA	gag [Drosophila melanogaster]	c26909.graph_c0	0.623269	255.266	0	8.38216	NA	silintaphin-1 [Suberites domuncula]	c34498.graph_c0
c18888.graph_c0	0	46.4923	0	8.67626	NA	PREDICTED: hypothetical protein LOC100166479 [Acyrthosiphon pisum]	c42213.graph_c0	0	11.7178	5.9952e-15	8.15896	NA	hemolysin-like secreted salivary protein 1 [Triatoma infestans]	c27170.graph_c0	1.0089	9.14711	0.000602199	3.2814	NA	NA	c49503.graph_c0	0	3.52623	0	6.45795	Trypsin-5 (Precursor) GN=TRYP5 OS=Anopheles gambiae (African malaria mosquito) PE=2 SV=2	PREDICTED: trypsin-7-like [Ceratitis capitata]	c43284.graph_c3	43.0351	107.303	0.00687966	1.27936	NA	NA	c23319.graph_c0	0.306605	3.93052	0.00197391	3.06216	NA	NA	c43247.graph_c1	0.417366	173.054	0	8.37862	Nucleolar protein 58 GN=nop58 OS=Dictyostelium discoideum (Slime mold) PE=3 SV=1	hypothetical protein CAEBREN_15474 [Caenorhabditis brenneri]	c27197.graph_c0
c27854.graph_c0	0.0701488	41.7786	0	8.67609	NA	unknown secreted protein [Riptortus pedestris]	c38263.graph_c0	0	16.2002	5.9952e-15	8.15896	Calphotin GN=Cpn OS=Drosophila melanogaster (Fruit fly) PE=2 SV=2	salivary secreted protein [Triatoma infestans]	c35579.graph_c0	0.476816	4.71604	0.00265311	3.27655	Histone H3 OS=Urechis caupo (Innkeeper worm) PE=1 SV=2	histone H3.1t [Culex quinquefasciatus]	c22463.graph_c0	0	6.49027	0	6.45795	NA	NA	c47870.graph_c0	39.6304	98.5817	0.00970066	1.27657	Putative fatty acyl-CoA reductase CG5065 GN=CG5065 OS=Drosophila melanogaster (Fruit fly) PE=3 SV=1	uncharacterized protein LOC411983 [Apis mellifera]	c26513.graph_c0	0.169568	2.17378	0.00197391	3.06216	NA	NA	c48977.graph_c2	0	79.5013	6.99441e-15	8.3757	NA	salivary protein MYS2 precursor [Rhodnius prolixus]	c38786.graph_c0
c25825.graph_c0	0	32.3082	0	8.67264	NA	heme-binding protein [Rhodnius prolixus]	c40572.graph_c0	0	6.67852	6.21725e-15	8.15272	Glucose-6-phosphate isomerase GN=Pgi OS=Drosophila yakuba (Fruit fly) PE=3 SV=1	phosphoglucose isomerase [Melitaea cinxia]	c48357.graph_c0	27.2469	222.249	0.000102917	3.27094	Protein TsetseEP (Precursor) OS=Glossina morsitans morsitans (Savannah tsetse fly) PE=1 SV=1	GK14160 [Drosophila willistoni]	c31751.graph_c0	0	4.05477	0	6.45795	NA	NA	c47838.graph_c3	6.38262	15.9024	0.00693016	1.27446	Probable 4-coumarateNACoA ligase 1 GN=4cl1 OS=Dictyostelium discoideum (Slime mold) PE=3 SV=1	AMP dependent coa ligase [Aedes aegypti]	c54965.graph_c0	0.102484	1.3138	0.00197391	3.06216	NA	NA	c24928.graph_c0	0.117246	73.3701	0	8.37505	Chymotrypsin (Precursor) OS=Phaedon cochleariae (Mustard beetle) PE=2 SV=1	PREDICTED: trypsin-7-like [Ceratitis capitata]	c18101.graph_c0
c38495.graph_c0	0.158793	62.2144	0	8.67041	NA	NA	c42066.graph_c0	0	9.45147	6.77236e-15	8.14646	Allergen Cr-PI (Precursor) OS=Periplaneta americana (American cockroach) PE=1 SV=1	cyanoprotein beta subunit precursor [Riptortus clavatus]	c26260.graph_c0	0.293294	2.6246	0.000668702	3.26274	NA	NA	c32300.graph_c0	0	6.5426	0	6.45795	NA	NA	c44170.graph_c0	4.29532	10.6682	0.00634177	1.27215	Synaptotagmin 1 GN=Syt1 OS=Drosophila melanogaster (Fruit fly) PE=1 SV=2	conserved hypothetical protein [Pediculus humanus corporis]	c25561.graph_c0	134.262	954.509	4.72009e-11	3.0606	Histidine-rich glycoprotein (Precursor) OS=Plasmodium lophurae PE=4 SV=1	histidine-rich jaw structural protein [Alitta virens]	c50424.graph_c0	0.867431	357.541	0	8.37008	NA	NA	c42330.graph_c0
c43331.graph_c0	0	52.8186	0	8.66173	NA	NA	c40255.graph_c0	0	9.86641	6.77236e-15	8.14646	Probable phospholipase A1 magnifin (Precursor) OS=Vespa magnifica (Hornet) PE=1 SV=1	lipase [Riptortus pedestris]	c39182.graph_c0	1.65879	13.6492	0.000104187	3.24995	Protein takeout (Precursor) GN=to OS=Drosophila melanogaster (Fruit fly) PE=2 SV=1	PREDICTED: protein takeout-like [Acyrthosiphon pisum]	c17424.graph_c0	0.17406	17.8586	0	6.45409	NA	NA	c41777.graph_c0	17.7453	43.8105	0.00717649	1.26414	Transcriptional regulator ATRX homolog GN=xnp-1 OS=Caenorhabditis elegans PE=1 SV=1	PREDICTED: Ly1 antibody reactive homolog [Saccoglossus kowalevskii]	c26158.graph_c0	0.247455	2.31712	5.19004e-05	3.05728	NA	NA	c20554.graph_c0	0.183334	97.7115	0	8.36998	Clathrin light chain GN=Clc OS=Drosophila melanogaster (Fruit fly) PE=2 SV=1	Clathrin light chain, putative [Pediculus humanus corporis]	c26421.graph_c0
c47626.graph_c1	0.130734	32.0215	0	8.65296	Venom carboxylesterase-6 (Precursor) OS=Apis mellifera (Honeybee) PE=2 SV=1	PREDICTED: venom carboxylesterase-6-like [Acyrthosiphon pisum]	c52371.graph_c0	0	10.9156	6.77236e-15	8.14646	Stromal cell-derived factor 2-like protein (Precursor) GN=DDB_G0284847 OS=Dictyostelium discoideum (Slime mold) PE=3 SV=1	PREDICTED: similar to AGAP001749-PA [Tribolium castaneum]	c25834.graph_c0	0.144971	1.32006	0.00132743	3.24336	NA	putative integrase core domain protein [Trichinella spiralis]	c48851.graph_c0	0.147912	13.2665	0	6.45354	Peptide transporter family 1 GN=yin OS=Drosophila melanogaster (Fruit fly) PE=1 SV=2	PREDICTED: peptide transporter family 1-like [Apis florea]	c17822.graph_c0	19.0768	47.0641	0.00973772	1.25873	NA	NA	c39968.graph_c0	5.41282	39.0766	1.03632e-10	3.05595	Gelsolin-related protein of 125 kDa GN=gnrA OS=Dictyostelium discoideum (Slime mold) PE=1 SV=1	hypothetical protein DDB_G0283441 [Dictyostelium discoideum AX4]	c27063.graph_c0	0.475135	210.081	0	8.3693	NA	hypothetical protein DDB_G0269962 [Dictyostelium discoideum AX4]	c24062.graph_c0
c36176.graph_c0	0.0695259	40.6303	0	8.6488	General odorant-binding protein 56d (Precursor) GN=Obp56d OS=Drosophila melanogaster (Fruit fly) PE=1 SV=2	odorant-binding protein 5 [Adelphocoris lineolatus]	c37819.graph_c0	0	15.4069	7.21645e-15	8.14017	NA	hypothetical protein TcasGA2_TC013317 [Tribolium castaneum]	c35192.graph_c0	0.308305	2.80733	0.00132743	3.24336	NA	NA	c43007.graph_c0	0.658326	52.8499	0	6.44959	Restin homolog GN=CLIP-190 OS=Drosophila melanogaster (Fruit fly) PE=1 SV=1	PREDICTED: uncharacterized protein LOC100867150 [Apis florea]	c46959.graph_c5	1.56537	3.85986	0.0097829	1.258	Formin-E GN=forE OS=Dictyostelium discoideum (Slime mold) PE=1 SV=1	PREDICTED: hypothetical protein LOC100159987 [Acyrthosiphon pisum]	c39092.graph_c0	285.1	2016.02	4.17595e-11	3.0526	Endocuticle structural glycoprotein SgAbd-1 OS=Schistocerca gregaria (Desert locust) PE=1 SV=1	pupal cuticle protein 78E [Culex quinquefasciatus]	c49568.graph_c0	0.0891262	79.606	3.33067e-16	8.36639	NA	PREDICTED: hypothetical protein [Saccoglossus kowalevskii]	c49246.graph_c0
c40202.graph_c0	3.21395	616.45	0	8.63947	Venom serine protease 34 (Precursor) OS=Apis mellifera (Honeybee) PE=2 SV=1	trypsin precursor LlSgP4 [Lygus lineolaris]	c47087.graph_c0	0	5.46874	7.21645e-15	8.14017	NA	NA	c42889.graph_c0	0.184163	1.77813	0.00314666	3.24247	NA	hypothetical protein TcasGA2_TC001390 [Tribolium castaneum]	c21899.graph_c0	0.130132	14.9223	0	6.44406	NA	NA	c37375.graph_c0	17.2846	42.3437	0.00912319	1.25042	NA	NA	c34106.graph_c0	0.669457	5.34827	4.94777e-07	3.04863	NA	NA	c49822.graph_c0	0.12872	80.0182	0	8.3655	NA	NA	c42439.graph_c0
c39500.graph_c0	0.106251	28.1197	0	8.63657	NA	laccase 19 [Reticulitermes flavipes]	c26411.graph_c0	0	11.3765	7.66054e-15	8.13385	23 kDa integral membrane protein OS=Schistosoma japonicum (Blood fluke) PE=2 SV=1	tetraspanin 29fb [Riptortus pedestris]	c18376.graph_c0	0.996587	9.62223	0.00314666	3.24247	NA	NA	c37785.graph_c0	0	1.63423	0	6.4393	Peptide transporter family 1 GN=yin OS=Drosophila melanogaster (Fruit fly) PE=1 SV=2	oligopeptide transporter [Aedes aegypti]	c42329.graph_c1	20.5923	50.1698	0.0090964	1.24408	NA	NA	c48806.graph_c1	9.74006	69.0805	3.05662e-11	3.04708	NA	NA	c35402.graph_c0	0.264055	121.079	0	8.36388	Tubulin-specific chaperone C GN=tbcc OS=Dictyostelium discoideum (Slime mold) PE=3 SV=1	hypothetical protein TRIADDRAFT_28704 [Trichoplax adhaerens]	c41159.graph_c0
c18837.graph_c0	0.319676	76.7221	0	8.6236	NA	salivary secreted protein [Triatoma infestans]	c35022.graph_c0	0	8.82323	7.66054e-15	8.13385	Probable malate dehydrogenase 3 GN=mdhC OS=Dictyostelium discoideum (Slime mold) PE=3 SV=1	malate dehydrogenase [Riptortus pedestris]	c26513.graph_c0	0.355026	3.42784	0.00314666	3.24247	NA	NA	c33169.graph_c0	0	3.92156	0	6.4393	UPF0605 protein CG18335 GN=CG18335 OS=Drosophila melanogaster (Fruit fly) PE=2 SV=1	PREDICTED: UPF0605 protein CG18335-like [Megachile rotundata]	c48695.graph_c0	7.80226	3.34781	0.00948141	-1.25469	Uncharacterized protein B0464.6 GN=B0464.6 OS=Caenorhabditis elegans PE=4 SV=2	Peroxisomal biogenesis factor, putative [Pediculus humanus corporis]	c38988.graph_c0	0.198672	2.14086	0.000554277	3.04412	NA	NA	c48281.graph_c0	0.325963	157.778	0	8.35922	NA	hypothetical protein TcasGA2_TC008391 [Tribolium castaneum]	c33961.graph_c0
c21234.graph_c0	0	18.7403	0	8.61344	Balbiani ring protein 3 (Precursor) GN=BR3 OS=Chironomus tentans (Midge) PE=2 SV=1	Metallothionein family protein [Trichomonas vaginalis G3]	c14567.graph_c0	0	35.0932	7.66054e-15	8.13385	Voltage-dependent anion-selective channel GN=porin OS=Drosophila melanogaster (Fruit fly) PE=1 SV=3	putative mitochondrial porin [Graphocephala atropunctata]	c38547.graph_c0	0.301084	2.90702	0.00314666	3.24247	NA	NA	c41568.graph_c0	0	2.69065	0	6.4393	Tubulin beta-2 chain GN=TUB-2 OS=Echinococcus multilocularis PE=3 SV=1	beta tubulin [Aplysia californica]	c33544.graph_c0	37.1435	15.8562	0.00884179	-1.26167	NA	AGAP000761-PA [Anopheles gambiae str. PEST]	c44674.graph_c0	0.213141	2.29677	0.000554277	3.04412	NA	NA	c38757.graph_c0	0.143324	69.3413	0	8.35853	NA	viral A-type inclusion protein [Trichomonas vaginalis G3]	c46418.graph_c0
c48095.graph_c0	2.05194	386.978	0	8.61136	Fibroin heavy chain (Precursor) GN=FIBH OS=Bombyx mori (Silk moth) PE=1 SV=4	PREDICTED: tyrosine-protein phosphatase non-receptor type 23-like [Ceratitis capitata]	c46471.graph_c0	0	5.99493	7.66054e-15	8.13385	NA	GK20166 [Drosophila willistoni]	c52826.graph_c0	0.221703	2.14058	0.00314666	3.24247	NA	NA	c37178.graph_c0	0	2.37586	0	6.4393	Beclin-1-like protein A GN=atg6A OS=Dictyostelium discoideum (Slime mold) PE=3 SV=1	NA	c42286.graph_c0	25.1244	10.6665	0.00782955	-1.27009	Probable mitochondrial 2-oxoglutarate/malate carrier protein GN=ucpC OS=Dictyostelium discoideum (Slime mold) PE=3 SV=1	mitochondrial dicarboxylate carrier, putative [Pediculus humanus corporis]	c53903.graph_c0	0.151774	1.63548	0.000554277	3.04412	NA	NA	c19383.graph_c0	0	32.7012	8.21565e-15	8.35375	DNA repair protein RAD50 GN=rad50 OS=Dictyostelium discoideum (Slime mold) PE=3 SV=1	conserved Plasmodium protein [Plasmodium falciparum 3D7]	c48633.graph_c0
c20283.graph_c0	0.0514348	19.2894	0	8.60738	Putative fatty acyl-CoA reductase CG5065 GN=CG5065 OS=Drosophila melanogaster (Fruit fly) PE=3 SV=1	PREDICTED: putative fatty acyl-CoA reductase CG5065-like [Acyrthosiphon pisum]	c44229.graph_c0	0	24.9034	8.10463e-15	8.1275	Defensin OS=Pyrrhocoris apterus (Sap sucking bug) PE=1 SV=1	defensin 4 [Triatoma brasiliensis]	c48807.graph_c0	1.33635	11.1614	0.000280676	3.2285	NA	PREDICTED: hypothetical protein LOC100568880 [Acyrthosiphon pisum]	c26728.graph_c0	0	4.65306	0	6.4393	NA	NA	c25244.graph_c0	45.2817	19.1618	0.00774583	-1.27396	Ubiquitin-conjugating enzyme E2 C GN=vih OS=Drosophila melanogaster (Fruit fly) PE=1 SV=1	PREDICTED: ubiquitin-conjugating enzyme E2 C-like [Megachile rotundata]	c50265.graph_c0	2.34493	19.0821	1.50445e-06	3.04177	NA	NA	c41887.graph_c0	0.254226	115.638	0	8.35228	Carboxypeptidase B OS=Astacus astacus (Noble crayfish) PE=1 SV=1	hypothetical protein CAPTEDRAFT_180996 [Capitella teleta]	c47435.graph_c0
c46691.graph_c1	5.27099	974.305	0	8.60643	Proclotting enzyme heavy chain (Precursor) OS=Tachypleus tridentatus (Japanese horseshoe crab) PE=1 SV=1	serine proteinase [Rhodnius prolixus]	c41695.graph_c0	0	5.75446	8.10463e-15	8.1275	Probable cytochrome P450 6a23 GN=Cyp6a23 OS=Drosophila melanogaster (Fruit fly) PE=2 SV=2	cytochrome P450 [Culex pipiens pallens]	c45396.graph_c0	1.35552	11.3935	0.000352138	3.22604	Endonuclease (Fragment) OS=Popillia japonica (Japanese beetle) PE=4 SV=1	reverse transcriptase [Limulus polyphemus]	c41714.graph_c0	0.0473563	7.19288	0	6.4334	Probable calcium-binding mitochondrial carrier F17E5.2 GN=F17E5.2 OS=Caenorhabditis elegans PE=3 SV=4	PREDICTED: calcium-binding mitochondrial carrier protein SCaMC-2-B-like isoform X1 [Aplysia californica]	c42119.graph_c0	17.696	7.45373	0.00895791	-1.2783	Myb-like protein H GN=mybH OS=Dictyostelium discoideum (Slime mold) PE=3 SV=1	PREDICTED: inhibitor of growth protein 1-like [Bombus terrestris]	c20288.graph_c0	0.643709	4.97514	1.66448e-07	3.03543	NA	NA	c46249.graph_c1	2.97577	1103.06	0	8.35179	NA	NA	c43524.graph_c0
c47533.graph_c1	0.906843	190.641	0	8.59599	NA	NA	c33394.graph_c0	0	21.5993	8.10463e-15	8.1275	Cuticle protein 7 OS=Blaberus craniifer (Death&apos;s head cockroach) PE=1 SV=1	cuticular protein [Tenebrio molitor]	c25649.graph_c0	0.161448	1.62218	0.00642083	3.21989	NA	NA	c37472.graph_c0	0.292441	29.4162	0	6.42561	Cytosol aminopeptidase GN=lap OS=Dictyostelium discoideum (Slime mold) PE=1 SV=1	unknown [Dendroctonus ponderosae]	c46451.graph_c0	11.4754	4.82085	0.00654841	-1.28505	Protein suppressor of sable GN=su(s) OS=Drosophila melanogaster (Fruit fly) PE=1 SV=2	hypothetical protein DAPPUDRAFT_303546 [Daphnia pulex]	c24503.graph_c0	6.56535	47.8849	2.49736e-09	3.03353	NA	NA	c37662.graph_c0	0.974955	353.959	0	8.35148	Nucleolar protein 58 GN=nop58 OS=Dictyostelium discoideum (Slime mold) PE=3 SV=1	major antigen, putative [Pediculus humanus corporis]	c42852.graph_c0
c40941.graph_c1	0	33.7005	0	8.59443	NA	NA	c42997.graph_c1	0	5.08566	8.10463e-15	8.1275	Putative leucine-rich repeat-containing protein DDB_G0290503 GN=DDB_G0290503 OS=Dictyostelium discoideum (Slime mold) PE=4 SV=1	Viral A-type inclusion protein repeat [Entamoeba histolytica HM-1:IMSS]	c48562.graph_c1	0.339801	3.41421	0.00642083	3.21989	NA	NA	c42964.graph_c0	0	2.61619	0	6.42042	NA	PREDICTED: LOW QUALITY PROTEIN: DNA replication licensing factor MCM8-like [Megachile rotundata]	c44631.graph_c0	12.3535	5.18568	0.00697748	-1.2851	Rho GTPase-activating protein 68F GN=RhoGAP68F OS=Drosophila melanogaster (Fruit fly) PE=1 SV=1	PREDICTED: rho GTPase-activating protein 1-like [Acyrthosiphon pisum]	c23987.graph_c0	0.220323	2.14903	0.000185851	3.03216	NA	NA	c24652.graph_c0	0	52.9684	8.21565e-15	8.35128	Turripeptide Gsg9.2 (Precursor) OS=Gemmula sogodensis (Gem-turris) PE=2 SV=1	RecName: Full=Turripeptide Gsg9.2; Flags: Precursor	c45071.graph_c0
c50425.graph_c0	0	104.528	0	8.58676	NA	NA	c45775.graph_c0	0	6.75842	8.10463e-15	8.1275	Cytochrome P450 6j1 GN=CYP6J1 OS=Blattella germanica (German cockroach) PE=2 SV=1	PREDICTED: similar to cytochrome P450 [Tribolium castaneum]	c39500.graph_c0	8.28319	64.9996	0.0001129	3.21321	NA	laccase 19 [Reticulitermes flavipes]	c49414.graph_c0	0	3.76949	0	6.42042	Trypsin (Precursor; Fragment) OS=Simulium vittatum (Striped black fly) PE=2 SV=1	PREDICTED: plasminogen-activating proteinase-like isoform 1 [Acyrthosiphon pisum]	c42347.graph_c0	41.5413	17.4461	0.00664785	-1.28725	Venom serine protease (Precursor) OS=Polistes dominula (European paper wasp) PE=2 SV=1	trypsin-like protease [Muljarus japonicus]	c27841.graph_c0	0.662031	6.45743	0.000185851	3.03216	NA	NA	c40383.graph_c0	0.037351	32.9838	3.33067e-16	8.35	Protein phosphatase 2C 1 GN=GSPATT00029903001 OS=Paramecium tetraurelia PE=1 SV=2	pyruvate dehydrogenase, putative [Pediculus humanus corporis]	c34732.graph_c0
c33556.graph_c0	0.182997	67.234	0	8.57779	NA	NA	c40139.graph_c0	0	15.6479	8.54872e-15	8.12113	Glutathione S-transferase OS=Blattella germanica (German cockroach) PE=1 SV=3	glutathionetransferase [Riptortus pedestris]	c48804.graph_c1	0.425883	3.52455	0.00034602	3.20999	Nucleic-acid-binding protein from transposon X-element GN=ORF1 OS=Drosophila melanogaster (Fruit fly) PE=4 SV=1	PREDICTED: RNA-directed DNA polymerase from mobile element jockey-like [Acyrthosiphon pisum]	c37627.graph_c0	0	3.21138	0	6.42042	NA	PREDICTED: similar to CG14689 CG14689-PA [Tribolium castaneum]	c41495.graph_c0	21.2231	8.83894	0.00851449	-1.29335	NA	NA	c47483.graph_c2	0.777801	7.58665	0.000185851	3.03216	NA	NA	c42180.graph_c0	12.7858	4487.56	0	8.34881	Cytosol aminopeptidase GN=lap OS=Dictyostelium discoideum (Slime mold) PE=1 SV=1	GK17945 [Drosophila willistoni]	c38904.graph_c0
[truncated: 4,587 more rows]
[truncated: 15 more columns]

## Sheet: Table S4
Supplementary Table S4. The FPKM of SDEGs between different life stages.
Gene id	FPKM of SDEGs
	Egg	1st instar	2nd instar	3rd instar	4th instar	5th instar	Adult male	Adult female
c10212.graph_c0	0	0	1.95663	0	0	0	0	0
c11054.graph_c0	0	0	3.22946	0	0	0	0	0
c11059.graph_c0	0	0.542481	0.18863	1.42412	1.07591	0.201457	0	4.5676
c11076.graph_c0	0.118395	0.0402806	0	0	0.679053	0.089752	2.30844	0.1174
c11079.graph_c0	0	0.16937	0.530034	0.0555785	0.167956	0.188692	1.84884	0.109697
[truncated: 13,474 more rows]

## Sheet: Table S5
Supplementary Table S5. Genes identified associated with the embryonic development, heat shock protein, vitellogenin, sperm-related, cuticular protein, juvenile hormone binding protein, ecdysone-induced protein, cytochrome P450s, glycosidases, histone H2A, transport oxidoreductase, notch, and wnt.
[truncated: 82 more rows]

[truncated: 5 more sheets: Table S6, Table S7, Table S8, Table S9, Table S10]
